# Supplementary material for: Bis{μ-2-[(dimethyl­amino)­meth­yl]benzene­seleno­lato}bis­[chloridopalladium(II)] dichloromethane hemisolvate
Source: Acta Crystallogr Sect E Struct Rep Online. 2012 Jan 7;68(Pt 2):m113–4. doi: 10.1107/S1600536811055322 (PMC3274856; doi:10.1107/S1600536811055322)
Supplement: Supplementary file 1 [file e-68-0m113-sup1.cif]

##############################################################################
#                                                                            #
# This CIF contains the data in a paper accepted for publication in          #
# Acta Crystallographica Section E. It conforms to the requirements of       #
# Notes for Authors for Acta Crystallographica Section E, and has been       #
# peer reviewed under the auspices of the IUCr Commission on Journals.       #
#                                                                            #
# Full details of the Crystallographic Information File format               #
# are given in the paper "The Crystallographic Information File (CIF):       #
# a New Standard Archive File for Crystallography" by S. R. Hall, F. H.      #
# Allen and I. D. Brown [Acta Cryst. (1991), A47, 655-685].                  #
#                                                                            #
# The current version of the core CIF dictionary is obtainable from          #
# ftp://ftp.iucr.org/pub/cif_core.dic.                                       #
#                                                                            #
# Software is freely available for graphical display of the structure(s)     #
# in this CIF. For information consult the CIF software page                 #
# http://www.iucr.org/resources/cif/software.                                #
#                                                                            #
# This file may be used for bona fide research purposes within the           #
# scientific community so long as proper attribution is given to the journal # 
# article from which it was obtained.                                        #
#                                                                            #
##############################################################################
data_I
_audit_creation_method     SHELXL-97
_chemical_name_systematic
;
Bis{\m-2-[(dimethylamino)methyl]benzeneselenolato}bis[chloridopalladium(II)]
dichloromethane hemisolvate
;
_chemical_name_common     ?
_chemical_formula_moiety     'C18 H24 Cl2 N2 Pd2 Se2 , 0.5(C H2 Cl2)'
_chemical_formula_sum     'C18.5 H25 Cl3 N2 Pd2 Se2'
_chemical_formula_iupac     '[Pd2 (C9 H12 N Se)2 Cl2] , 0.5C H2 Cl2'
_chemical_formula_weight     752.47
_chemical_melting_point     ?
_symmetry_cell_setting     orthorhombic
_symmetry_space_group_name_H-M     'P 21 21 2'
_symmetry_space_group_name_Hall     'P 2 2ab'
loop_
    _symmetry_equiv_pos_as_xyz
    'x, y, z'
    '-x, -y, z'
    'x+1/2, -y+1/2, -z'
    '-x+1/2, y+1/2, -z'
_cell_length_a     14.21190(10)
_cell_length_b     14.78950(10)
_cell_length_c     12.09680(10)
_cell_angle_alpha     90.00
_cell_angle_beta     90.00
_cell_angle_gamma     90.00
_cell_volume     2542.59(3)
_cell_formula_units_Z     4
_cell_measurement_reflns_used     16933
_cell_measurement_theta_min     4.7077
_cell_measurement_theta_max     77.3542
_cell_measurement_temperature     293(2)
_exptl_crystal_description     prism
_exptl_crystal_colour     orange
_exptl_crystal_size_max     0.35
_exptl_crystal_size_mid     0.24
_exptl_crystal_size_min     0.12
_exptl_crystal_density_diffrn     1.966
_exptl_crystal_density_meas     ?
_exptl_crystal_density_method     'not measured'
_exptl_crystal_F_000     1444
_exptl_absorpt_coefficient_mu     4.600
_exptl_absorpt_correction_type     multi-scan
_exptl_absorpt_process_details     '(CrysAlis PRO; Oxford Diffraction, 2007)'
_exptl_absorpt_correction_T_min     0.65457
_exptl_absorpt_correction_T_max     1.00000
_exptl_special_details
;
The structure of the Te analog was also determined, but at low temperature.
This compound is isostructural and isomorphous with the Se compound but in
this case the solvent was ordered. An Acta E submission for this structure
has been made and it is currently under review (jj2116).
;
_diffrn_ambient_temperature     293(2)
_diffrn_radiation_type     MoK\a
_diffrn_radiation_wavelength     0.71073
_diffrn_radiation_source     'fine-focus sealed tube'
_diffrn_radiation_monochromator     graphite
_diffrn_measurement_device_type     'Oxford Diffraction Xcalibur Ruby Gemini'
_diffrn_measurement_method     '\w scans'
_diffrn_detector_area_resol_mean     10.5081
_diffrn_reflns_number     22757
_diffrn_reflns_av_R_equivalents     0.0733
_diffrn_reflns_av_sigmaI/netI     0.0435
_diffrn_reflns_theta_min     2.60
_diffrn_reflns_theta_max     26.78
_diffrn_reflns_theta_full     26.78
_diffrn_measured_fraction_theta_max     0.983
_diffrn_measured_fraction_theta_full     0.983
_diffrn_reflns_limit_h_min     -17
_diffrn_reflns_limit_h_max     17
_diffrn_reflns_limit_k_min     -18
_diffrn_reflns_limit_k_max     18
_diffrn_reflns_limit_l_min     -15
_diffrn_reflns_limit_l_max     14
_diffrn_standards_number     ?
_diffrn_standards_interval_count     ?
_diffrn_standards_interval_time     ?
_diffrn_standards_decay_%     ?
_refine_special_details
;
Refinement of <i>F</i>^2^ against ALL reflections. The weighted <i>R</i>-factor
<i>wR</i> and goodness of fit <i>S</i> are based on <i>F</i>^2^, conventional
<i>R</i>-factors <i>R</i> are based on <i>F</i>, with <i>F</i> set to zero for
negative <i>F</i>^2^. The threshold expression of <i>F</i>^2^ >
\s(<i>F</i>^2^) is used only for calculating <i>R</i>-factors(gt) <i>etc</i>.
and is not relevant to the choice of reflections for refinement.
<i>R</i>-factors based on <i>F</i>^2^ are statistically about twice as large
as those based on <i>F</i>, and <i>R</i>- factors based on ALL data will be
even larger.
;
_reflns_number_total     5323
_reflns_number_gt     4971
_reflns_threshold_expression     I>2\s(I)
_refine_ls_structure_factor_coef     Fsqd
_refine_ls_matrix_type     full
_refine_ls_R_factor_all     0.0535
_refine_ls_R_factor_gt     0.0505
_refine_ls_wR_factor_gt     0.1289
_refine_ls_wR_factor_ref     0.1314
_refine_ls_goodness_of_fit_ref     1.061
_refine_ls_restrained_S_all     1.061
_refine_ls_number_reflns     5323
_refine_ls_number_parameters     240
_refine_ls_number_restraints     0
_refine_ls_hydrogen_treatment     constr
_refine_ls_weighting_scheme     calc
_refine_ls_weighting_details
         'calc w=1/[\s^2^(Fo^2^)+(0.0803P)^2^+6.8337P] where P=(Fo^2^+2Fc^2^)/3'
_atom_sites_solution_hydrogens     geom
_atom_sites_solution_primary     direct
_atom_sites_solution_secondary     difmap
_refine_ls_shift/su_max     0.001
_refine_ls_shift/su_mean     0.000
_refine_diff_density_max     1.290
_refine_diff_density_min     -1.447
_refine_ls_extinction_method     'SHELXL97 (Sheldrick, 2008)'
_refine_ls_extinction_coef     0.0067(8)
_refine_ls_extinction_expression
                                  'Fc^*^=kFc[1+0.001xFc^2^\l^3^/sin(2\q)]^-1/4^'
_refine_ls_abs_structure_details     'Flack (1983), <b>2261 Friedel pairs</b>'
_refine_ls_abs_structure_Flack     0.015(13)
loop_
    _atom_type_symbol
    _atom_type_description
    _atom_type_scat_dispersion_real
    _atom_type_scat_dispersion_imag
    _atom_type_scat_source
    'C' 'C' 0.0033 0.0016
                         'International Tables Vol C Tables 4.2.6.8 and 6.1.1.4'
    'H' 'H' 0.0000 0.0000
                         'International Tables Vol C Tables 4.2.6.8 and 6.1.1.4'
    'Cl' 'Cl' 0.1484 0.1585
                         'International Tables Vol C Tables 4.2.6.8 and 6.1.1.4'
    'N' 'N' 0.0061 0.0033
                         'International Tables Vol C Tables 4.2.6.8 and 6.1.1.4'
    'Pd' 'Pd' -0.9988 1.0072
                         'International Tables Vol C Tables 4.2.6.8 and 6.1.1.4'
    'Se' 'Se' -0.0929 2.2259
                         'International Tables Vol C Tables 4.2.6.8 and 6.1.1.4'
_computing_data_collection
;
CrysAlis PRO (Oxford Diffraction, 2007)
;
_computing_cell_refinement
;
CrysAlis PRO (Oxford Diffraction, 2007)
;
_computing_data_reduction
;
CrysAlis PRO (Oxford Diffraction, 2007)
;
_computing_structure_solution     'SHELXS97 (Sheldrick, 2008)'
_computing_structure_refinement     'SHELXL97 (Sheldrick, 2008)'
_computing_molecular_graphics     'SHELXTL (Sheldrick, 2008)'
_computing_publication_material     'SHELXTL (Sheldrick, 2008)'
loop_
    _atom_site_type_symbol
    _atom_site_label
    _atom_site_fract_x
    _atom_site_fract_y
    _atom_site_fract_z
    _atom_site_U_iso_or_equiv
    _atom_site_adp_type
    _atom_site_calc_flag
    _atom_site_refinement_flags
    _atom_site_occupancy
    _atom_site_symmetry_multiplicity
    _atom_site_disorder_assembly
    _atom_site_disorder_group
    Pd Pd1 0.53556(3) 0.38325(3) 1.09852(5) 0.03277(16) Uani d . 1 1 . .
    Pd Pd2 0.37837(4) 0.46542(3) 0.40196(5) 0.03435(17) Uani d . 1 1 . .
    Se Se1A 0.60568(5) 0.52886(5) 1.11898(6) 0.0382(2) Uani d . 1 1 . .
    Se Se1B 0.53041(5) 0.39888(5) 0.38141(6) 0.0396(2) Uani d . 1 1 . .
    Cl Cl1A 0.44999(17) 0.24995(14) 1.0741(3) 0.0633(7) Uani d . 1 1 . .
    Cl Cl1B 0.23941(16) 0.54777(17) 0.4277(3) 0.0681(7) Uani d . 1 1 . .
    N N1A 0.6735(4) 0.3189(4) 1.0840(6) 0.0423(15) Uani d . 1 1 . .
    N N1B 0.3119(5) 0.3330(4) 0.4160(6) 0.0450(15) Uani d . 1 1 . .
    C C1A 0.6601(5) 0.5140(5) 0.9762(7) 0.0373(15) Uani d . 1 1 . .
    C C2A 0.6352(6) 0.5673(6) 0.8858(7) 0.0481(18) Uani d . 1 1 . .
    H H2AA 0.5904 0.6126 0.8934 0.058 Uiso calc R 1 1 . .
    C C3A 0.6788(7) 0.5518(7) 0.7820(8) 0.056(2) Uani d . 1 1 . .
    H H3AA 0.6617 0.5858 0.7205 0.067 Uiso calc R 1 1 . .
    C C4A 0.7474(8) 0.4854(7) 0.7735(8) 0.062(3) Uani d . 1 1 . .
    H H4AA 0.7769 0.4760 0.7058 0.074 Uiso calc R 1 1 . .
    C C5A 0.7725(7) 0.4333(7) 0.8620(9) 0.058(2) Uani d . 1 1 . .
    H H5AA 0.8198 0.3903 0.8540 0.070 Uiso calc R 1 1 . .
    C C6A 0.7280(6) 0.4437(6) 0.9648(7) 0.0446(18) Uani d . 1 1 . .
    C C7A 0.7490(5) 0.3843(6) 1.0628(7) 0.0443(17) Uani d . 1 1 . .
    H H7AA 0.8073 0.3520 1.0496 0.053 Uiso calc R 1 1 . .
    H H7AB 0.7576 0.4219 1.1277 0.053 Uiso calc R 1 1 . .
    C C8A 0.6919(8) 0.2716(7) 1.1902(9) 0.064(3) Uani d . 1 1 . .
    H H8AA 0.7536 0.2452 1.1884 0.096 Uiso calc R 1 1 . .
    H H8AB 0.6458 0.2249 1.2007 0.096 Uiso calc R 1 1 . .
    H H8AC 0.6882 0.3141 1.2500 0.096 Uiso calc R 1 1 . .
    C C9A 0.6742(7) 0.2505(7) 0.9954(9) 0.060(2) Uani d . 1 1 . .
    H H9AA 0.7369 0.2278 0.9859 0.090 Uiso calc R 1 1 . .
    H H9AB 0.6531 0.2775 0.9276 0.090 Uiso calc R 1 1 . .
    H H9AC 0.6329 0.2016 1.0149 0.090 Uiso calc R 1 1 . .
    C C1B 0.5136(6) 0.3459(5) 0.5257(7) 0.0397(16) Uani d . 1 1 . .
    C C2B 0.5680(6) 0.3721(6) 0.6158(7) 0.0479(18) Uani d . 1 1 . .
    H H2BA 0.6138 0.4166 0.6083 0.057 Uiso calc R 1 1 . .
    C C3B 0.5523(7) 0.3301(7) 0.7180(8) 0.058(2) Uani d . 1 1 . .
    H H3BA 0.5878 0.3469 0.7792 0.070 Uiso calc R 1 1 . .
    C C4B 0.4861(8) 0.2656(7) 0.7282(9) 0.065(3) Uani d . 1 1 . .
    H H4BA 0.4768 0.2382 0.7965 0.078 Uiso calc R 1 1 . .
    C C5B 0.4311(7) 0.2390(6) 0.6379(8) 0.055(2) Uani d . 1 1 . .
    H H5BA 0.3868 0.1932 0.6462 0.066 Uiso calc R 1 1 . .
    C C6B 0.4427(7) 0.2813(5) 0.5347(8) 0.0466(19) Uani d . 1 1 . .
    C C7B 0.3803(7) 0.2593(5) 0.4390(8) 0.0490(19) Uani d . 1 1 . .
    H H7BA 0.4187 0.2492 0.3738 0.059 Uiso calc R 1 1 . .
    H H7BB 0.3463 0.2039 0.4545 0.059 Uiso calc R 1 1 . .
    C C8B 0.2391(7) 0.3300(8) 0.5030(9) 0.061(3) Uani d . 1 1 . .
    H H8BA 0.2149 0.2696 0.5090 0.092 Uiso calc R 1 1 . .
    H H8BB 0.1889 0.3706 0.4843 0.092 Uiso calc R 1 1 . .
    H H8BC 0.2662 0.3478 0.5724 0.092 Uiso calc R 1 1 . .
    C C9B 0.2642(8) 0.3146(8) 0.3089(9) 0.075(3) Uani d . 1 1 . .
    H H9BA 0.2160 0.2699 0.3197 0.112 Uiso calc R 1 1 . .
    H H9BB 0.3093 0.2925 0.2564 0.112 Uiso calc R 1 1 . .
    H H9BC 0.2364 0.3693 0.2815 0.112 Uiso calc R 1 1 . .
loop_
    _atom_site_aniso_label
    _atom_site_aniso_U_11
    _atom_site_aniso_U_22
    _atom_site_aniso_U_33
    _atom_site_aniso_U_12
    _atom_site_aniso_U_13
    _atom_site_aniso_U_23
    Pd1 0.0294(2) 0.0285(2) 0.0404(3) 0.00255(18) -0.0012(2) 0.00392(19)
    Pd2 0.0316(3) 0.0303(3) 0.0412(3) -0.00305(18) -0.0025(2) -0.0019(2)
    Se1A 0.0338(3) 0.0395(4) 0.0412(4) 0.0011(3) -0.0012(3) -0.0027(3)
    Se1B 0.0422(4) 0.0342(4) 0.0424(4) -0.0013(3) 0.0037(3) -0.0015(3)
    Cl1A 0.0511(11) 0.0351(9) 0.104(2) -0.0069(8) 0.0006(12) 0.0004(10)
    Cl1B 0.0410(10) 0.0524(12) 0.111(2) 0.0080(9) 0.0036(12) 0.0005(13)
    N1A 0.034(3) 0.037(3) 0.056(4) 0.013(2) 0.000(3) 0.003(3)
    N1B 0.043(3) 0.040(3) 0.052(4) -0.015(3) -0.003(3) -0.003(3)
    C1A 0.033(3) 0.037(4) 0.042(4) -0.001(3) 0.010(3) -0.002(3)
    C2A 0.056(4) 0.046(4) 0.043(4) 0.001(3) 0.008(4) 0.007(3)
    C3A 0.069(6) 0.051(5) 0.047(5) -0.007(4) 0.006(4) 0.004(4)
    C4A 0.070(6) 0.063(6) 0.052(5) -0.013(5) 0.017(5) -0.006(4)
    C5A 0.047(4) 0.052(5) 0.075(6) 0.000(4) 0.017(4) -0.002(4)
    C6A 0.034(4) 0.046(4) 0.055(5) 0.002(3) 0.000(3) -0.003(3)
    C7A 0.028(3) 0.051(4) 0.053(4) 0.010(3) -0.003(3) 0.001(4)
    C8A 0.065(6) 0.063(6) 0.064(6) 0.030(5) -0.005(5) 0.012(5)
    C9A 0.057(6) 0.051(5) 0.071(7) 0.020(4) 0.009(5) -0.008(4)
    C1B 0.043(4) 0.031(3) 0.046(4) 0.002(3) 0.004(3) 0.006(3)
    C2B 0.042(4) 0.055(4) 0.047(5) 0.000(3) -0.006(3) 0.006(4)
    C3B 0.055(5) 0.070(6) 0.049(5) 0.011(5) -0.008(4) 0.005(4)
    C4B 0.073(7) 0.057(5) 0.065(6) 0.012(5) 0.011(5) 0.019(5)
    C5B 0.058(5) 0.049(4) 0.059(5) 0.006(4) 0.003(4) 0.017(4)
    C6B 0.051(5) 0.030(3) 0.058(5) -0.001(3) 0.009(4) -0.001(3)
    C7B 0.061(5) 0.029(3) 0.057(5) -0.009(3) 0.006(4) -0.003(3)
    C8B 0.055(5) 0.065(6) 0.063(6) -0.022(5) 0.011(5) 0.001(5)
    C9B 0.077(7) 0.086(8) 0.062(6) -0.051(6) -0.008(5) -0.013(6)
_geom_special_details
;
All e.s.d.'s (except the e.s.d. in the dihedral angle between two l.s. planes)
are estimated using the full covariance matrix. The cell e.s.d.'s are taken
into account individually in the estimation of e.s.d.'s in distances, angles
and torsion angles; correlations between e.s.d.'s in cell parameters are only
used when they are defined by crystal symmetry. An approximate (isotropic)
treatment of cell e.s.d.'s is used for estimating e.s.d.'s involving l.s.
planes.
;
loop_
    _geom_bond_atom_site_label_1
    _geom_bond_atom_site_label_2
    _geom_bond_site_symmetry_2
    _geom_bond_distance
    _geom_bond_publ_flag
    Pd1 N1A . 2.186(6) ?
    Pd1 Cl1A . 2.335(2) ?
    Pd1 Se1A . 2.3858(9) ?
    Pd1 Se1A 2_665 2.4043(8) ?
    Pd1 Se1B 1_556 3.4307(9) ?
    Pd2 N1B . 2.180(6) ?
    Pd2 Cl1B . 2.341(2) ?
    Pd2 Se1B . 2.3872(9) ?
    Pd2 Se1B 2_665 2.4021(8) ?
    Pd2 Se1A 2_664 3.4317(9) ?
    Se1A C1A . 1.905(8) ?
    Se1A Pd1 2_665 2.4043(8) ?
    Se1B C1B . 1.928(8) ?
    Se1B Pd2 2_665 2.4021(8) ?
    N1A C7A . 1.468(11) ?
    N1A C9A . 1.474(12) ?
    N1A C8A . 1.486(12) ?
    N1B C8B . 1.477(12) ?
    N1B C7B . 1.487(12) ?
    N1B C9B . 1.488(12) ?
    C1A C2A . 1.393(11) ?
    C1A C6A . 1.425(11) ?
    C2A C3A . 1.419(12) ?
    C2A H2AA . 0.9300 ?
    C3A C4A . 1.388(15) ?
    C3A H3AA . 0.9300 ?
    C4A C5A . 1.367(15) ?
    C4A H4AA . 0.9300 ?
    C5A C6A . 1.404(13) ?
    C5A H5AA . 0.9300 ?
    C6A C7A . 1.505(12) ?
    C7A H7AA . 0.9700 ?
    C7A H7AB . 0.9700 ?
    C8A H8AA . 0.9600 ?
    C8A H8AB . 0.9600 ?
    C8A H8AC . 0.9600 ?
    C9A H9AA . 0.9600 ?
    C9A H9AB . 0.9600 ?
    C9A H9AC . 0.9600 ?
    C1B C2B . 1.391(12) ?
    C1B C6B . 1.393(12) ?
    C2B C3B . 1.402(13) ?
    C2B H2BA . 0.9300 ?
    C3B C4B . 1.345(15) ?
    C3B H3BA . 0.9300 ?
    C4B C5B . 1.400(15) ?
    C4B H4BA . 0.9300 ?
    C5B C6B . 1.406(12) ?
    C5B H5BA . 0.9300 ?
    C6B C7B . 1.493(13) ?
    C7B H7BA . 0.9700 ?
    C7B H7BB . 0.9700 ?
    C8B H8BA . 0.9600 ?
    C8B H8BB . 0.9600 ?
    C8B H8BC . 0.9600 ?
    C9B H9BA . 0.9600 ?
    C9B H9BB . 0.9600 ?
    C9B H9BC . 0.9600 ?
loop_
    _geom_angle_atom_site_label_1
    _geom_angle_atom_site_label_2
    _geom_angle_atom_site_label_3
    _geom_angle_site_symmetry_1
    _geom_angle_site_symmetry_3
    _geom_angle
    _geom_angle_publ_flag
    N1A Pd1 Cl1A . . 95.12(19) ?
    N1A Pd1 Se1A . . 91.53(18) ?
    Cl1A Pd1 Se1A . . 173.08(7) ?
    N1A Pd1 Se1A . 2_665 172.88(18) ?
    Cl1A Pd1 Se1A . 2_665 91.99(6) ?
    Se1A Pd1 Se1A . 2_665 81.38(3) ?
    N1A Pd1 Se1B . 1_556 97.4(2) ?
    Cl1A Pd1 Se1B . 1_556 99.90(8) ?
    Se1A Pd1 Se1B . 1_556 81.06(3) ?
    Se1A Pd1 Se1B 2_665 1_556 80.97(3) ?
    N1B Pd2 Cl1B . . 95.2(2) ?
    N1B Pd2 Se1B . . 91.72(19) ?
    Cl1B Pd2 Se1B . . 172.69(7) ?
    N1B Pd2 Se1B . 2_665 172.78(19) ?
    Cl1B Pd2 Se1B . 2_665 91.97(7) ?
    Se1B Pd2 Se1B . 2_665 81.09(3) ?
    N1B Pd2 Se1A . 2_664 97.4(2) ?
    Cl1B Pd2 Se1A . 2_664 100.11(9) ?
    Se1B Pd2 Se1A . 2_664 81.17(3) ?
    Se1B Pd2 Se1A 2_665 2_664 80.83(3) ?
    C1A Se1A Pd1 . . 88.4(2) ?
    C1A Se1A Pd1 . 2_665 107.9(2) ?
    Pd1 Se1A Pd1 . 2_665 97.39(3) ?
    C1B Se1B Pd2 . . 87.8(2) ?
    C1B Se1B Pd2 . 2_665 108.2(2) ?
    Pd2 Se1B Pd2 . 2_665 97.66(3) ?
    C7A N1A C9A . . 108.7(7) ?
    C7A N1A C8A . . 109.4(7) ?
    C9A N1A C8A . . 107.7(7) ?
    C7A N1A Pd1 . . 112.5(4) ?
    C9A N1A Pd1 . . 111.3(5) ?
    C8A N1A Pd1 . . 107.1(5) ?
    C8B N1B C7B . . 107.6(7) ?
    C8B N1B C9B . . 107.2(8) ?
    C7B N1B C9B . . 109.0(8) ?
    C8B N1B Pd2 . . 112.8(6) ?
    C7B N1B Pd2 . . 112.9(5) ?
    C9B N1B Pd2 . . 107.1(6) ?
    C2A C1A C6A . . 120.6(7) ?
    C2A C1A Se1A . . 122.9(6) ?
    C6A C1A Se1A . . 116.5(6) ?
    C1A C2A C3A . . 119.5(8) ?
    C1A C2A H2AA . . 120.2 ?
    C3A C2A H2AA . . 120.2 ?
    C4A C3A C2A . . 119.1(9) ?
    C4A C3A H3AA . . 120.5 ?
    C2A C3A H3AA . . 120.5 ?
    C5A C4A C3A . . 121.6(9) ?
    C5A C4A H4AA . . 119.2 ?
    C3A C4A H4AA . . 119.2 ?
    C4A C5A C6A . . 121.0(9) ?
    C4A C5A H5AA . . 119.5 ?
    C6A C5A H5AA . . 119.5 ?
    C5A C6A C1A . . 118.1(8) ?
    C5A C6A C7A . . 123.0(8) ?
    C1A C6A C7A . . 119.0(7) ?
    N1A C7A C6A . . 112.2(6) ?
    N1A C7A H7AA . . 109.2 ?
    C6A C7A H7AA . . 109.2 ?
    N1A C7A H7AB . . 109.2 ?
    C6A C7A H7AB . . 109.2 ?
    H7AA C7A H7AB . . 107.9 ?
    N1A C8A H8AA . . 109.5 ?
    N1A C8A H8AB . . 109.5 ?
    H8AA C8A H8AB . . 109.5 ?
    N1A C8A H8AC . . 109.5 ?
    H8AA C8A H8AC . . 109.5 ?
    H8AB C8A H8AC . . 109.5 ?
    N1A C9A H9AA . . 109.5 ?
    N1A C9A H9AB . . 109.5 ?
    H9AA C9A H9AB . . 109.5 ?
    N1A C9A H9AC . . 109.5 ?
    H9AA C9A H9AC . . 109.5 ?
    H9AB C9A H9AC . . 109.5 ?
    C2B C1B C6B . . 122.1(8) ?
    C2B C1B Se1B . . 121.8(6) ?
    C6B C1B Se1B . . 116.0(6) ?
    C1B C2B C3B . . 118.7(8) ?
    C1B C2B H2BA . . 120.7 ?
    C3B C2B H2BA . . 120.7 ?
    C4B C3B C2B . . 120.4(9) ?
    C4B C3B H3BA . . 119.8 ?
    C2B C3B H3BA . . 119.8 ?
    C3B C4B C5B . . 121.2(9) ?
    C3B C4B H4BA . . 119.4 ?
    C5B C4B H4BA . . 119.4 ?
    C4B C5B C6B . . 120.2(9) ?
    C4B C5B H5BA . . 119.9 ?
    C6B C5B H5BA . . 119.9 ?
    C1B C6B C5B . . 117.3(8) ?
    C1B C6B C7B . . 121.2(8) ?
    C5B C6B C7B . . 121.5(8) ?
    N1B C7B C6B . . 111.9(7) ?
    N1B C7B H7BA . . 109.2 ?
    C6B C7B H7BA . . 109.2 ?
    N1B C7B H7BB . . 109.2 ?
    C6B C7B H7BB . . 109.2 ?
    H7BA C7B H7BB . . 107.9 ?
    N1B C8B H8BA . . 109.5 ?
    N1B C8B H8BB . . 109.5 ?
    H8BA C8B H8BB . . 109.5 ?
    N1B C8B H8BC . . 109.5 ?
    H8BA C8B H8BC . . 109.5 ?
    H8BB C8B H8BC . . 109.5 ?
    N1B C9B H9BA . . 109.5 ?
    N1B C9B H9BB . . 109.5 ?
    H9BA C9B H9BB . . 109.5 ?
    N1B C9B H9BC . . 109.5 ?
    H9BA C9B H9BC . . 109.5 ?
    H9BB C9B H9BC . . 109.5 ?
loop_
    _geom_torsion_atom_site_label_1
    _geom_torsion_atom_site_label_2
    _geom_torsion_atom_site_label_3
    _geom_torsion_atom_site_label_4
    _geom_torsion_site_symmetry_1
    _geom_torsion_site_symmetry_2
    _geom_torsion_site_symmetry_3
    _geom_torsion_site_symmetry_4
    _geom_torsion
    _geom_torsion_publ_flag
    N1A Pd1 Se1A C1A . . . . 60.9(3) ?
    Cl1A Pd1 Se1A C1A . . . . -103.4(7) ?
    Se1A Pd1 Se1A C1A 2_665 . . . -119.7(2) ?
    Se1B Pd1 Se1A C1A 1_556 . . . 158.1(2) ?
    N1A Pd1 Se1A Pd1 . . . 2_665 168.8(2) ?
    Cl1A Pd1 Se1A Pd1 . . . 2_665 4.5(7) ?
    Se1A Pd1 Se1A Pd1 2_665 . . 2_665 -11.87(5) ?
    Se1B Pd1 Se1A Pd1 1_556 . . 2_665 -94.00(3) ?
    N1B Pd2 Se1B C1B . . . . -60.7(3) ?
    Cl1B Pd2 Se1B C1B . . . . 101.4(7) ?
    Se1B Pd2 Se1B C1B 2_665 . . . 120.0(2) ?
    Se1A Pd2 Se1B C1B 2_664 . . . -157.9(2) ?
    N1B Pd2 Se1B Pd2 . . . 2_665 -168.8(2) ?
    Cl1B Pd2 Se1B Pd2 . . . 2_665 -6.7(7) ?
    Se1B Pd2 Se1B Pd2 2_665 . . 2_665 11.94(5) ?
    Se1A Pd2 Se1B Pd2 2_664 . . 2_665 93.95(3) ?
    Cl1A Pd1 N1A C7A . . . . 163.2(5) ?
    Se1A Pd1 N1A C7A . . . . -14.9(6) ?
    Se1A Pd1 N1A C7A 2_665 . . . -20(2) ?
    Se1B Pd1 N1A C7A 1_556 . . . -96.1(5) ?
    Cl1A Pd1 N1A C9A . . . . 41.0(6) ?
    Se1A Pd1 N1A C9A . . . . -137.1(6) ?
    Se1A Pd1 N1A C9A 2_665 . . . -142.1(15) ?
    Se1B Pd1 N1A C9A 1_556 . . . 141.7(6) ?
    Cl1A Pd1 N1A C8A . . . . -76.5(6) ?
    Se1A Pd1 N1A C8A . . . . 105.4(6) ?
    Se1A Pd1 N1A C8A 2_665 . . . 100.4(16) ?
    Se1B Pd1 N1A C8A 1_556 . . . 24.2(6) ?
    Cl1B Pd2 N1B C8B . . . . -39.8(7) ?
    Se1B Pd2 N1B C8B . . . . 137.9(6) ?
    Se1B Pd2 N1B C8B 2_665 . . . 144.0(14) ?
    Se1A Pd2 N1B C8B 2_664 . . . -140.7(6) ?
    Cl1B Pd2 N1B C7B . . . . -162.1(5) ?
    Se1B Pd2 N1B C7B . . . . 15.6(6) ?
    Se1B Pd2 N1B C7B 2_665 . . . 22(2) ?
    Se1A Pd2 N1B C7B 2_664 . . . 97.0(6) ?
    Cl1B Pd2 N1B C9B . . . . 77.9(7) ?
    Se1B Pd2 N1B C9B . . . . -104.4(7) ?
    Se1B Pd2 N1B C9B 2_665 . . . -98.3(17) ?
    Se1A Pd2 N1B C9B 2_664 . . . -23.1(7) ?
    Pd1 Se1A C1A C2A . . . . 113.8(7) ?
    Pd1 Se1A C1A C2A 2_665 . . . 16.6(7) ?
    Pd1 Se1A C1A C6A . . . . -65.4(6) ?
    Pd1 Se1A C1A C6A 2_665 . . . -162.6(5) ?
    C6A C1A C2A C3A . . . . -0.7(13) ?
    Se1A C1A C2A C3A . . . . -179.9(7) ?
    C1A C2A C3A C4A . . . . -1.7(14) ?
    C2A C3A C4A C5A . . . . 1.3(15) ?
    C3A C4A C5A C6A . . . . 1.5(16) ?
    C4A C5A C6A C1A . . . . -3.9(14) ?
    C4A C5A C6A C7A . . . . 176.2(9) ?
    C2A C1A C6A C5A . . . . 3.4(12) ?
    Se1A C1A C6A C5A . . . . -177.4(7) ?
    C2A C1A C6A C7A . . . . -176.6(7) ?
    Se1A C1A C6A C7A . . . . 2.6(10) ?
    C9A N1A C7A C6A . . . . 70.6(9) ?
    C8A N1A C7A C6A . . . . -172.0(7) ?
    Pd1 N1A C7A C6A . . . . -53.1(8) ?
    C5A C6A C7A N1A . . . . -105.4(9) ?
    C1A C6A C7A N1A . . . . 74.7(10) ?
    Pd2 Se1B C1B C2B . . . . -112.6(7) ?
    Pd2 Se1B C1B C2B 2_665 . . . -15.2(7) ?
    Pd2 Se1B C1B C6B . . . . 66.1(6) ?
    Pd2 Se1B C1B C6B 2_665 . . . 163.5(6) ?
    C6B C1B C2B C3B . . . . 1.8(13) ?
    Se1B C1B C2B C3B . . . . -179.5(6) ?
    C1B C2B C3B C4B . . . . 0.2(14) ?
    C2B C3B C4B C5B . . . . -0.3(15) ?
    C3B C4B C5B C6B . . . . -1.6(15) ?
    C2B C1B C6B C5B . . . . -3.6(12) ?
    Se1B C1B C6B C5B . . . . 177.7(6) ?
    C2B C1B C6B C7B . . . . 175.2(8) ?
    Se1B C1B C6B C7B . . . . -3.5(11) ?
    C4B C5B C6B C1B . . . . 3.4(13) ?
    C4B C5B C6B C7B . . . . -175.4(9) ?
    C8B N1B C7B C6B . . . . -74.1(9) ?
    C9B N1B C7B C6B . . . . 170.0(7) ?
    Pd2 N1B C7B C6B . . . . 51.1(8) ?
    C1B C6B C7B N1B . . . . -72.6(10) ?
    C5B C6B C7B N1B . . . . 106.2(9) ?
loop_
    _geom_hbond_atom_site_label_D
    _geom_hbond_atom_site_label_H
    _geom_hbond_atom_site_label_A
    _geom_hbond_site_symmetry_A
    _geom_hbond_distance_DH
    _geom_hbond_distance_HA
    _geom_hbond_distance_DA
    _geom_hbond_angle_DHA
    C5A H5AA Cl1A 3_557 0.93 2.91 3.782(10) 156.2
    C7A H7AA Cl1A 3_557 0.97 2.94 3.853(8) 157.9
    C9A H9AC Cl1A . 0.96 2.79 3.325(10) 116.1
    C5B H5BA Cl1B 4_546 0.93 2.94 3.808(11) 155.9
    C8B H8BB Cl1B . 0.96 2.80 3.347(11) 116.9
_iucr_refine_instructions_details
;
TITL tc197tri in P1              New: P21212
CELL  0.71073   14.2119   14.7895   12.0968    90.000    90.000    90.000
ZERR  4           0.0001    0.0001    0.0001     0.000     0.000     0.000
LATT  -1
SYMM             - X ,            - Y ,              Z
SYMM     0.50000 + X ,    0.50000 - Y ,            - Z
SYMM     0.50000 - X ,    0.50000 + Y ,            - Z
SFAC  C  H Cl  N Pd Se
UNIT    72 96 8 8 8 8
L.S. 16
rem damp 200
FMAP 2
PLAN -20
ACTA
BOND $H
CONF
omit     0   1   3
omit     1   0   3
omit     1   0   1
omit     0   1   1
omit    -1   1   4
omit     2   0   0
omit     0   2   0
omit     2   0   4
omit     1   1   4
omit     4   3   0
omit     4   4   0
omit     5   2   0
omit     3   3   0
omit     0   2   4
omit     1   2   1
omit     3   4   1
omit    -1   2   1
omit     2   5   0
omit     3   5   0
omit     6   3   0
omit     4   4   4
omit    -2   1   1
omit     2   4   0
omit     3   6   0
omit     5   3   0
omit     1   3   0
omit    -9   9  11
omit     3   1   0
omit   -10   7  11
omit    -9   8  11
omit     4   0   0
omit    -9   5  12
htab c5a cl1a_$1
eqiv $1 1/2+x, 1/2-y, 2-z
htab c7a cl1a_$1
htab c9a cl1a
htab c5b cl1b_$2
eqiv $2 1/2-x, y-1/2, 1-z
htab c8b cl1b
bind pd1 se1b_$3
eqiv $3 x, y, 1+z
bind pd2 se1a_$4
eqiv $4 1-x, 1-y, z-1
WGHT    0.080300    6.833700
EXTI    0.006717
FVAR       2.11102
PD1   5    0.535563    0.383250    1.098515    11.00000    0.02939    0.02851 =
         0.04041    0.00392   -0.00118    0.00255
PD2   5    0.378374    0.465424    0.401955    11.00000    0.03156    0.03030 =
         0.04119   -0.00193   -0.00247   -0.00305
SE1A  6    0.605684    0.528859    1.118976    11.00000    0.03384    0.03954 =
         0.04117   -0.00269   -0.00120    0.00112
SE1B  6    0.530408    0.398884    0.381408    11.00000    0.04219    0.03419 =
         0.04237   -0.00146    0.00374   -0.00132
CL1A  3    0.449991    0.249947    1.074108    11.00000    0.05113    0.03513 =
         0.10364    0.00044    0.00056   -0.00692
CL1B  3    0.239405    0.547766    0.427693    11.00000    0.04097    0.05243 =
         0.11102    0.00050    0.00362    0.00802
N1A   4    0.673462    0.318915    1.084010    11.00000    0.03428    0.03722 =
         0.05552    0.00269    0.00036    0.01275
N1B   4    0.311916    0.333049    0.416039    11.00000    0.04295    0.03969 =
         0.05235   -0.00280   -0.00316   -0.01487
C1A   1    0.660098    0.513986    0.976181    11.00000    0.03296    0.03686 =
         0.04198   -0.00236    0.00998   -0.00077
C2A   1    0.635236    0.567254    0.885778    11.00000    0.05554    0.04587 =
         0.04288    0.00705    0.00838    0.00050
AFIX  43
H2AA  2    0.590366    0.612596    0.893430    11.00000   -1.20000
AFIX   0
C3A   1    0.678850    0.551840    0.781958    11.00000    0.06908    0.05074 =
         0.04702    0.00355    0.00610   -0.00668
AFIX  43
H3AA  2    0.661744    0.585815    0.720466    11.00000   -1.20000
AFIX   0
C4A   1    0.747381    0.485366    0.773454    11.00000    0.07029    0.06273 =
         0.05207   -0.00618    0.01679   -0.01329
AFIX  43
H4AA  2    0.776950    0.476029    0.705827    11.00000   -1.20000
AFIX   0
C5A   1    0.772506    0.433276    0.861983    11.00000    0.04678    0.05241 =
         0.07524   -0.00223    0.01738   -0.00043
AFIX  43
H5AA  2    0.819766    0.390276    0.853989    11.00000   -1.20000
AFIX   0
C6A   1    0.728005    0.443733    0.964846    11.00000    0.03378    0.04561 =
         0.05451   -0.00251    0.00047    0.00185
C7A   1    0.748984    0.384340    1.062770    11.00000    0.02849    0.05127 =
         0.05326    0.00086   -0.00276    0.00958
AFIX  23
H7AA  2    0.807298    0.351995    1.049641    11.00000   -1.20000
H7AB  2    0.757617    0.421907    1.127713    11.00000   -1.20000
AFIX   0
C8A   1    0.691890    0.271621    1.190184    11.00000    0.06549    0.06285 =
         0.06399    0.01238   -0.00529    0.03016
AFIX 137
H8AA  2    0.753578    0.245214    1.188424    11.00000   -1.50000
H8AB  2    0.645815    0.224947    1.200746    11.00000   -1.50000
H8AC  2    0.688184    0.314145    1.249985    11.00000   -1.50000
AFIX   0
C9A   1    0.674164    0.250493    0.995359    11.00000    0.05727    0.05146 =
         0.07077   -0.00849    0.00917    0.02000
AFIX 137
H9AA  2    0.736923    0.227769    0.985888    11.00000   -1.50000
H9AB  2    0.653116    0.277521    0.927575    11.00000   -1.50000
H9AC  2    0.632910    0.201640    1.014894    11.00000   -1.50000
AFIX   0
C1B   1    0.513646    0.345864    0.525658    11.00000    0.04286    0.03062 =
         0.04557    0.00577    0.00421    0.00211
C2B   1    0.567973    0.372087    0.615756    11.00000    0.04215    0.05501 =
         0.04652    0.00619   -0.00566   -0.00021
AFIX  43
H2BA  2    0.613780    0.416580    0.608318    11.00000   -1.20000
AFIX   0
C3B   1    0.552286    0.330083    0.718039    11.00000    0.05468    0.07016 =
         0.04897    0.00463   -0.00776    0.01064
AFIX  43
H3BA  2    0.587850    0.346927    0.779200    11.00000   -1.20000
AFIX   0
C4B   1    0.486145    0.265602    0.728241    11.00000    0.07269    0.05669 =
         0.06466    0.01857    0.01076    0.01225
AFIX  43
H4BA  2    0.476766    0.238181    0.796543    11.00000   -1.20000
AFIX   0
C5B   1    0.431141    0.239002    0.637890    11.00000    0.05763    0.04864 =
         0.05876    0.01672    0.00284    0.00605
AFIX  43
H5BA  2    0.386821    0.193238    0.646184    11.00000   -1.20000
AFIX   0
C6B   1    0.442697    0.281253    0.534667    11.00000    0.05149    0.03013 =
         0.05812   -0.00107    0.00853   -0.00135
C7B   1    0.380349    0.259306    0.438974    11.00000    0.06147    0.02893 =
         0.05661   -0.00266    0.00600   -0.00877
AFIX  23
H7BA  2    0.418740    0.249188    0.373839    11.00000   -1.20000
H7BB  2    0.346303    0.203900    0.454508    11.00000   -1.20000
AFIX   0
C8B   1    0.239091    0.329997    0.503043    11.00000    0.05534    0.06537 =
         0.06337    0.00079    0.01115   -0.02223
AFIX 137
H8BA  2    0.214854    0.269604    0.508993    11.00000   -1.50000
H8BB  2    0.188885    0.370623    0.484287    11.00000   -1.50000
H8BC  2    0.266195    0.347780    0.572407    11.00000   -1.50000
AFIX   0
C9B   1    0.264172    0.314564    0.308918    11.00000    0.07696    0.08586 =
         0.06171   -0.01344   -0.00793   -0.05113
AFIX 137
H9BA  2    0.215987    0.269935    0.319696    11.00000   -1.50000
H9BB  2    0.309348    0.292514    0.256437    11.00000   -1.50000
H9BC  2    0.236380    0.369316    0.281515    11.00000   -1.50000
HKLF 4 1  0.0000 -1.0000  0.0000  0.0000  0.0000 -1.0000  1.0000  0.0000  0.0000
REM  tc197tri in P1              New: P21212
REM R1 =  0.0505 for   4971 Fo > 4sig(Fo)  and  0.0535 for all   5323 data
REM    240 parameters refined using      0 restraints
END
WGHT      0.0807      6.7587
REM Highest difference peak  1.290,  deepest hole -1.447,  1-sigma level  0.151
Q1    1   0.5345  0.3789  1.0290  11.00000  0.05    1.29
Q2    1   0.3797  0.4673  1.4720  11.00000  0.05    1.23
Q3    1   0.3785  0.4711  1.3303  11.00000  0.05    1.17
Q4    1   0.5376  0.3835  1.1722  11.00000  0.05    1.08
Q5    1   0.3952  0.4719  1.0467  11.00000  0.05    0.90
Q6    1   0.5465  0.4894  1.1178  11.00000  0.05    0.88
Q7    1   0.5342  0.4077  1.4543  11.00000  0.05    0.88
Q8    1   0.5307  0.4041  1.3066  11.00000  0.05    0.87
Q9    1   0.4621  0.4352  1.3901  11.00000  0.05    0.84
Q10   1   0.3981  0.4769  1.1919  11.00000  0.05    0.78
Q11   1   0.4569  0.4286  1.0989  11.00000  0.05    0.77
Q12   1   0.4474  0.5036  1.4125  11.00000  0.05    0.74
Q13   1   0.4544  0.3559  1.0813  11.00000  0.05    0.68
Q14   1   0.4049  0.5685  1.3895  11.00000  0.05    0.68
Q15   1   0.6652  0.5662  1.1203  11.00000  0.05    0.56
Q16   1   0.5998  0.4231  1.0983  11.00000  0.05    0.55
Q17   1   0.3159  0.4288  1.4052  11.00000  0.05    0.53
Q18   1   0.7159  0.5397  1.2163  11.00000  0.05    0.53
Q19   1   0.2985  0.5017  1.4160  11.00000  0.05    0.52
Q20   1   0.4413  0.3881  0.9147  11.00000  0.05    0.49
;
loop_
    _platon_squeeze_void_nr
    _platon_squeeze_void_average_x
    _platon_squeeze_void_average_y
    _platon_squeeze_void_average_z
    _platon_squeeze_void_volume
    _platon_squeeze_void_count_electrons
    _platon_squeeze_void_content
    1 0.000 0.500 -0.030 256 47 ' '
    2 0.500 1.000 0.016 255 47 ' '
_platon_squeeze_details
;
;
data_global
_journal_date_recd_electronic     2011-12-22
_journal_date_accepted     2011-12-23
_journal_name_full     'Acta Crystallographica, Section E'
_journal_year     2012
_journal_volume     68
_journal_issue      2
_journal_page_first     m113
_journal_page_last     m114
_journal_paper_category     QM
_journal_paper_doi     10.1107/S1600536811055322
_journal_coeditor_code     HG5157
_publ_contact_author_name     'Ray J. Butcher'
_publ_contact_author_address
;
Department of Chemistry
Howard University
525 College Street NW
Washington
DC 20059
USA
;
_publ_contact_author_email     'rbutcher99@yahoo.com'
_publ_contact_author_fax     '202-806-5442'
_publ_contact_author_phone     '202-806-9892'
_publ_section_title
;
Bis{\m-2-[(dimethylamino)methyl]benzeneselenolato}bis[chloridopalladium(II)]
dichloromethane hemisolvate
;
loop_
    _publ_author_name
    _publ_author_footnote
    _publ_author_address
    'Chakravorty, Tapash' ?
;
Department of Chemistry
Indian Institute of Technology Bombay, Powai,
Mumbai 400 076
India
;
    'Singh, Harkesh B.' .
;
Department of Chemistry
Indian Institute of Technology Bombay, Powai,
Mumbai 400 076
India
;
    'Butcher, Ray J.' .
;
Department of Chemistry
Howard University
525 College Street NW
Washington
DC 20059
USA
;
