# Supplementary material for: Bis{μ-2-[(dimethyl­amino)­meth­yl]benzene­seleno­lato}bis­[chloridopalladium(II)] dichloromethane hemisolvate
Source: Acta Crystallogr Sect E Struct Rep Online. 2012 Jan 7;68(Pt 2):m113–4. doi: 10.1107/S1600536811055322 (PMC3274856; doi:10.1107/S1600536811055322)
Supplement: Supplementary file 2 [file e-68-0m113-Isup2.hkl]

# 
# h,k,l, Fc-squared, Fo-squared, sigma(Fo-squared) and status flag 
# 
data_I
_shelx_title ' tc197tri in P1              New: P21212' 
_shelx_refln_list_code          4 
_shelx_F_calc_maximum      261.14 
_exptl_crystal_F_000      1360.00 
_reflns_d_resolution_high  0.7886 
 
loop_ 
 _symmetry_equiv_pos_as_xyz 
 'x, y, z' 
 '-x, -y, z' 
 'x+1/2, -y+1/2, -z' 
 '-x+1/2, y+1/2, -z' 
 
_cell_length_a    14.2119 
_cell_length_b    14.7895 
_cell_length_c    12.0968 
_cell_angle_alpha  90.000 
_cell_angle_beta   90.000 
_cell_angle_gamma  90.000 
 
_shelx_F_squared_multiplier     1.000 
 
loop_ 
 _refln_index_h 
 _refln_index_k 
 _refln_index_l 
 _refln_F_squared_calc 
 _refln_F_squared_meas 
 _refln_F_squared_sigma 
 _refln_observed_status 
   6   0   0     4532.54     4206.93     77.46 o 
   8   0   0    14787.80    15281.84    154.10 o 
  10   0   0     3540.38     3812.85    138.76 o 
  12   0   0    18286.26    20666.08    438.65 o 
  14   0   0    22954.08    24180.20    215.45 o 
  16   0   0      184.66      166.49     29.66 o 
   2   1   0      937.45      904.27     12.45 o 
   4   1   0      928.57     1423.59     54.49 o 
   5   1   0    11715.59    13137.36    401.19 o 
   6   1   0    21161.47    20939.23    514.98 o 
   7   1   0     9896.82     9732.47    217.46 o 
   8   1   0    15515.28    15497.82    410.95 o 
   9   1   0     4831.97     4445.38     99.79 o 
  10   1   0     1663.91     1544.60     80.06 o 
  11   1   0     2999.09     3213.05    237.21 o 
  12   1   0     1781.82     1778.11     51.09 o 
  13   1   0    23101.64    25077.06    494.63 o 
  14   1   0     1049.89     1156.09     33.57 o 
  15   1   0     2701.62     2734.08     54.94 o 
  16   1   0       15.38        3.63     18.50 o 
  17   1   0       10.03        9.04     14.40 o 
   1   2   0      767.47      736.10     18.49 o 
   2   2   0     4972.48     2413.07     21.52 o 
   3   2   0     2707.62     1783.32     34.73 o 
   4   2   0    27435.43    21926.12     91.95 o 
   6   2   0     8170.46     7962.84    164.59 o 
   7   2   0    57038.48    59137.81    571.15 o 
   8   2   0    40368.16    42892.00   1036.85 o 
   9   2   0    21001.91    22317.35    344.11 o 
  10   2   0     2869.33     2947.39    200.33 o 
  11   2   0      831.36      846.70     84.98 o 
  12   2   0     2700.32     2770.55     59.15 o 
  13   2   0     2027.21     2025.85     34.53 o 
  14   2   0     3500.90     3686.66     46.55 o 
  15   2   0      293.50      314.88     20.81 o 
  16   2   0       23.63        5.57     17.00 o 
  17   2   0      309.60      255.25     15.68 o 
   2   3   0     1870.49     1348.76     56.28 o 
   7   3   0     4866.71     5343.21    172.31 o 
   8   3   0    39749.50    42845.35    841.43 o 
   9   3   0    18442.36    18779.12    431.62 o 
  10   3   0     1724.95     1938.49    130.34 o 
  11   3   0     1094.89     1138.70     36.75 o 
  12   3   0       98.91      112.41     27.65 o 
  13   3   0      440.78      433.59     26.84 o 
  14   3   0      378.04      333.09     24.77 o 
  15   3   0      685.20      679.92     19.05 o 
  16   3   0      111.42      112.11     14.88 o 
  17   3   0     1665.28     1556.83     40.68 o 
   0   4   0     4684.83     7684.22    100.68 o 
   1   4   0      510.78      746.74     17.95 o 
   3   4   0    45819.29    38709.77   3476.16 o 
   5   4   0    53667.02    48024.22    522.18 o 
   6   4   0    10773.71    12957.67    333.01 o 
   7   4   0    11353.23     9942.32    178.01 o 
   8   4   0     7750.22     8631.91    227.53 o 
   9   4   0     3058.97     2645.34    121.35 o 
  10   4   0     7102.16     7639.34    188.52 o 
  11   4   0     3490.02     3535.51     95.02 o 
  12   4   0      666.35      652.13     66.11 o 
  13   4   0      457.12      406.28     26.85 o 
  14   4   0      987.02      952.38     25.79 o 
  15   4   0     1098.17     1107.02     22.08 o 
  16   4   0     4244.13     4276.68     91.50 o 
  17   4   0        5.02       79.62     22.49 o 
   1   5   0     9432.08    10729.79    165.59 o 
   4   5   0    29353.77    28399.19   3829.34 o 
   5   5   0    21569.90    25299.74    181.62 o 
   6   5   0     1398.45     1773.22     68.04 o 
   7   5   0       46.74       85.84     33.99 o 
   8   5   0       16.62       36.38     29.49 o 
   9   5   0     8556.69     8851.60    347.68 o 
  10   5   0    16317.77    18725.53    714.98 o 
  11   5   0     5249.54     5416.92    120.80 o 
  12   5   0     1125.52     1111.71     28.60 o 
  13   5   0     1082.79     1017.27     28.21 o 
  14   5   0      952.61      970.87     27.17 o 
  15   5   0     2469.28     2559.24     33.72 o 
  16   5   0     2427.01     2402.43     34.69 o 
  17   5   0     3320.68     3088.57     32.27 o 
   0   6   0     9333.81    10450.72    157.79 o 
   1   6   0    22037.10    24470.03    750.66 o 
   2   6   0    17163.51    19216.51   1013.63 o 
   4   6   0    16669.33    19160.89    155.72 o 
   5   6   0      856.50     1095.65     86.63 o 
   6   6   0      917.80      979.66     68.63 o 
   7   6   0      557.66      575.23     24.90 o 
   8   6   0     2586.35     2656.98     95.74 o 
   9   6   0    13765.04    15943.62    480.79 o 
  10   6   0     4722.71     5129.65     88.25 o 
  11   6   0    21977.89    23713.09    250.90 o 
  12   6   0     1269.89     1064.48     28.47 o 
  13   6   0      270.51      228.70     23.38 o 
  14   6   0      266.55      276.26     19.27 o 
  15   6   0     2248.02     2206.49     54.14 o 
  16   6   0      625.16      650.36     25.95 o 
  17   6   0      469.09      370.28     24.25 o 
   1   7   0     2514.59     3037.53     59.84 o 
   2   7   0    63502.73    67708.71   4739.92 o 
   3   7   0      366.14      569.74     34.34 o 
   4   7   0     9180.90     8498.23     84.45 o 
   5   7   0      210.01      235.56     23.98 o 
   6   7   0      179.96      227.25     38.73 o 
   7   7   0       25.28       45.33     35.98 o 
   8   7   0     1959.37     2166.11     95.36 o 
   9   7   0       44.29       11.96     38.68 o 
  10   7   0    27149.64    32562.98    503.68 o 
  11   7   0       74.44       95.70     36.50 o 
  12   7   0     9372.69     9804.54    103.28 o 
  13   7   0      152.90      190.69     22.07 o 
  14   7   0      104.55       98.69     17.01 o 
  15   7   0      377.61      352.90     16.92 o 
  16   7   0     1701.31     1610.45     74.46 o 
   0   8   0    17402.11    22376.51   1840.80 o 
   1   8   0    18609.79    20600.92    863.50 o 
   2   8   0    36838.84    41418.84   2308.08 o 
   3   8   0    38968.05    44071.66   1477.40 o 
   4   8   0     4538.70     5319.38     70.65 o 
   5   8   0      167.46      195.01     31.45 o 
   6   8   0      834.97      934.67     34.96 o 
   7   8   0      522.70      600.28     68.08 o 
   8   8   0     2837.02     2988.34    230.23 o 
   9   8   0     5184.54     5586.46    172.14 o 
  10   8   0     2056.12     2287.85     37.77 o 
  11   8   0    15715.61    17462.92    399.46 o 
  12   8   0     2840.36     2978.08     42.13 o 
  13   8   0      398.02      471.82     24.84 o 
  14   8   0     1679.54     1815.91     24.69 o 
  15   8   0     1758.24     1792.32     60.91 o 
  16   8   0     1324.99     1103.12     71.05 o 
   1   9   0    13474.05    14342.93    923.30 o 
   2   9   0    31284.49    36301.29   1991.43 o 
   3   9   0    21717.16    25077.30    863.65 o 
   4   9   0     4057.44     3859.35    114.69 o 
   5   9   0     7774.53     8060.58    127.44 o 
   6   9   0     8426.03     9900.97    109.05 o 
   7   9   0      310.68      334.01     42.02 o 
   8   9   0     1207.25     1593.95    124.02 o 
   9   9   0     1913.57     1983.13    116.27 o 
  10   9   0     4969.83     5058.69    208.37 o 
  11   9   0     3606.78     3648.15     62.40 o 
  12   9   0     1438.80     1838.88     43.26 o 
  13   9   0      886.17     1023.64     24.37 o 
  14   9   0     1009.80     1083.38     28.48 o 
  15   9   0     2819.46     2847.07    101.36 o 
   0  10   0     1373.05     1503.58     75.21 o 
   1  10   0     3230.88     3018.56     86.43 o 
   2  10   0     7644.44     7913.69    618.30 o 
   3  10   0     5347.49     5783.15    185.35 o 
   4  10   0     8638.37     9500.50    289.71 o 
   5  10   0    14890.69    18018.73    158.26 o 
   6  10   0     3448.92     3958.94     70.71 o 
   7  10   0    19112.13    23589.73    395.84 o 
   8  10   0     1940.83     2106.81     53.20 o 
   9  10   0     1139.37     1205.30     77.26 o 
  10  10   0     1020.90      884.70     50.53 o 
  11  10   0     1049.56      999.65     40.32 o 
  12  10   0      112.36      137.52     17.16 o 
  13  10   0      138.60      139.13     20.26 o 
  14  10   0      276.42      389.06     54.67 o 
  15  10   0      477.80      432.89     18.63 o 
   1  11   0     1447.97     1457.54     76.57 o 
   2  11   0     1203.43     1146.03     59.01 o 
   3  11   0     2905.47     3180.83     71.72 o 
   4  11   0     6035.67     6289.65    133.74 o 
   5  11   0     6301.38     7005.18     97.30 o 
   6  11   0    30357.78    35023.46    566.26 o 
   7  11   0      420.33      473.82     28.00 o 
   8  11   0    13996.44    15532.52    315.29 o 
   9  11   0     2328.97     2390.36     48.09 o 
  10  11   0      255.82      261.68     20.08 o 
  11  11   0        1.83        6.15     16.90 o 
  12  11   0       11.87       12.44     14.47 o 
  13  11   0      984.91      920.12     38.14 o 
  14  11   0       97.90       84.55     13.66 o 
   0  12   0    11163.92    11746.09    238.34 o 
   1  12   0     1298.55     1174.08     25.83 o 
   2  12   0      530.77      624.37     20.80 o 
   3  12   0       51.11       54.02     18.36 o 
   4  12   0     1753.15     1748.25     56.46 o 
   5  12   0     6660.92     6851.33    121.07 o 
   6  12   0      971.76      831.64     36.49 o 
   7  12   0    15847.96    17374.45    490.83 o 
   8  12   0     4124.39     4325.18    131.44 o 
   9  12   0     2152.49     2244.03     37.08 o 
  10  12   0       57.80       62.09     20.54 o 
  11  12   0        6.70        0.45     18.01 o 
  12  12   0     2194.59     2228.94     63.41 o 
  13  12   0       53.71       33.29     12.25 o 
   1  13   0    17766.73    17490.29    151.41 o 
   2  13   0     1902.07     1880.84     50.49 o 
   3  13   0      168.57      119.12     20.37 o 
   4  13   0      129.63       61.64     20.49 o 
   5  13   0     1571.10     1353.09     25.64 o 
   6  13   0     2542.26     2530.38     37.70 o 
   7  13   0      608.55      721.40     36.06 o 
   8  13   0     1320.24     1685.99     31.18 o 
   9  13   0      592.06      725.92     25.57 o 
  10  13   0        5.66        4.81     17.17 o 
  11  13   0     1782.70     1916.71     96.04 o 
  12  13   0        3.30       10.36     12.39 o 
   0  14   0    33981.32    31734.47    178.00 o 
   1  14   0     1658.16     1644.65     45.05 o 
   2  14   0     5485.13     5215.16     97.23 o 
   3  14   0      601.04      538.02     22.75 o 
   4  14   0      573.39      559.53     25.56 o 
   5  14   0      422.69      388.54     21.35 o 
   6  14   0      136.05      126.52     19.60 o 
   7  14   0      113.16      163.96     47.88 o 
   8  14   0     1376.03     1535.34     29.29 o 
   9  14   0      559.15      478.88     26.43 o 
  10  14   0      129.86      124.35     31.74 o 
  11  14   0       80.50       64.41     13.24 o 
   1  15   0     8730.91     7936.85     85.58 o 
   2  15   0      609.46      629.27     21.97 o 
   3  15   0      213.65      223.41     19.47 o 
   4  15   0      831.21      891.29     22.10 o 
   5  15   0     1458.36     1597.91     28.98 o 
   6  15   0      917.15      841.22     22.08 o 
   7  15   0      837.85      833.95     56.08 o 
   8  15   0     1372.96     1323.36     68.58 o 
   9  15   0     1541.93     1623.58    181.90 o 
  10  15   0      294.11      285.85    102.14 o 
   0  16   0     1322.76     1220.93     45.10 o 
   1  16   0      190.53      153.53     24.33 o 
   2  16   0        7.25        2.77     19.89 o 
   3  16   0      365.25      385.21     23.97 o 
   4  16   0     3793.70     3888.10     33.59 o 
   5  16   0     2905.24     2918.03     32.01 o 
   6  16   0      130.50      115.76     17.48 o 
   7  16   0     2097.10     2008.48     57.82 o 
   8  16   0     2463.26     2426.98    113.76 o 
   9  16   0     1007.13      592.40     27.42 o 
   1  17   0       17.86       10.18     19.76 o 
   2  17   0        1.71        3.12     19.48 o 
   3  17   0     2071.93     2049.26     32.01 o 
   4  17   0      846.61      849.56     32.66 o 
   5  17   0     3181.52     3060.58     90.06 o 
   6  17   0     1740.50     1621.83     28.42 o 
   7  17   0      255.09      296.76     24.92 o 
   0  18   0       10.49        2.47     26.25 o 
   1  18   0      228.84      144.80     26.03 o 
   2  18   0      179.62      150.43     19.12 o 
   3  18   0      448.53      387.45     20.88 o 
   4  18   0     4402.14     4044.44    107.63 o 
   2   0   1     1411.13     2019.53    185.32 o 
   3   0   1       25.06      181.08     41.33 o 
   4   0   1      571.27      786.22     26.57 o 
   5   0   1     1243.35      932.63     14.14 o 
   6   0   1      418.92      373.26     41.28 o 
   7   0   1     1719.93     1696.52     50.65 o 
   8   0   1    11466.36    11263.52    341.03 o 
   9   0   1     3046.52     2991.91     63.58 o 
  10   0   1      197.64      292.78     48.55 o 
  11   0   1     2397.58     2476.32    127.24 o 
  12   0   1       67.02       85.46     28.83 o 
  13   0   1    13323.98    14078.89    120.24 o 
  14   0   1     1575.95     1511.27     35.67 o 
  15   0   1     2722.86     2728.26     38.96 o 
  16   0   1     3602.34     3745.54     43.20 o 
  17   0   1       71.51       30.34     12.81 o 
 -17   1   1      320.27      227.57     14.97 o 
 -16   1   1      319.58      301.48     20.82 o 
 -15   1   1     3940.34     4099.37     53.20 o 
 -14   1   1     5850.26     6135.07     77.91 o 
 -13   1   1      989.55      936.53     69.45 o 
 -12   1   1     5310.08     5726.64     94.37 o 
 -11   1   1      636.46      760.96     66.43 o 
 -10   1   1      471.62      550.34     57.21 o 
  -9   1   1     2731.59     2703.24    139.23 o 
  -8   1   1     7936.44     7554.01    212.24 o 
  -7   1   1    14400.50    13611.92    285.70 o 
  -6   1   1      605.51      835.45     75.83 o 
  -5   1   1     5076.36     5741.77    261.68 o 
  -4   1   1     4872.37     5236.65    124.13 o 
  -3   1   1      458.27      927.15     23.52 o 
  -1   1   1        1.57       34.38     15.82 o 
   1   1   1        1.55        9.42     13.91 o 
   2   1   1    23730.75    19159.10   1302.95 o 
   3   1   1      225.99      274.48     16.53 o 
   4   1   1     4719.04     6331.05    316.57 o 
   5   1   1     3412.81     4513.85    157.04 o 
   6   1   1      715.36     1105.63     37.29 o 
   7   1   1    14627.29    16004.71    317.00 o 
   8   1   1     7370.90     6883.78     64.51 o 
   9   1   1     3576.84     3830.16    148.40 o 
  10   1   1      318.96       99.88     50.39 o 
  11   1   1      867.39      745.63     67.47 o 
  12   1   1     5888.49     5905.89     74.87 o 
  13   1   1      904.36      930.43     58.60 o 
  14   1   1     5928.89     5953.39    108.82 o 
  15   1   1     4025.84     4045.82     58.44 o 
  16   1   1      223.07      220.84     20.28 o 
  17   1   1      307.74      250.93     15.84 o 
 -17   2   1      138.97      133.80     16.92 o 
 -16   2   1     1212.96     1243.83     25.58 o 
 -15   2   1      957.27      915.23     29.26 o 
 -14   2   1      517.82      485.39     28.64 o 
 -13   2   1     2645.64     3059.65     43.99 o 
 -12   2   1     2628.86     3005.70     58.72 o 
 -11   2   1      361.40      380.48     41.91 o 
 -10   2   1     4214.80     4051.69    160.92 o 
  -9   2   1     8537.49     8796.62    261.70 o 
  -8   2   1    17492.93    16416.51    418.61 o 
  -7   2   1     3207.71     3311.18    109.05 o 
  -6   2   1    24879.57    25722.52   1262.92 o 
  -5   2   1    14344.34    13283.68    462.81 o 
  -4   2   1     3856.25     4054.39     88.51 o 
  -3   2   1      844.23     1132.93     90.66 o 
  -2   2   1        5.38       19.35     14.91 o 
   0   2   1     1577.98     1865.42    112.96 o 
   2   2   1        4.09       16.61     21.77 o 
   3   2   1      545.70      479.57     28.11 o 
   4   2   1     2935.16     2571.43     56.09 o 
   5   2   1    16044.99    14805.68    612.77 o 
   6   2   1    23885.24    23018.33    580.35 o 
   7   2   1     2877.79     3033.55     57.09 o 
   8   2   1    18605.80    19715.56    217.82 o 
   9   2   1     7447.93     7500.88    207.19 o 
  10   2   1     4362.07     4390.82    194.56 o 
  11   2   1      328.37      345.59     52.88 o 
  12   2   1     2566.64     2830.49     64.32 o 
  13   2   1     2883.63     3119.06    130.85 o 
  14   2   1      352.03      358.32     29.90 o 
  15   2   1      717.33      685.42     27.27 o 
  16   2   1     1306.72     1276.19     31.34 o 
  17   2   1      174.82      111.41     14.28 o 
 -17   3   1       82.28      125.61     35.53 o 
 -16   3   1     1078.28     1110.02     25.70 o 
 -15   3   1      368.89      398.13     21.77 o 
 -14   3   1     1153.73     1156.91     26.73 o 
 -13   3   1     2031.19     2054.53     45.67 o 
 -12   3   1      741.66      727.58     37.36 o 
 -11   3   1     2952.29     3351.74     92.07 o 
 -10   3   1     6459.57     6492.48    210.14 o 
  -9   3   1     6795.28     6722.40    254.19 o 
  -8   3   1     6208.93     6334.16    136.82 o 
  -7   3   1    24602.22    25494.88    402.49 o 
  -6   3   1     5229.62     5768.60    211.27 o 
  -5   3   1    18943.89    21343.26   1370.99 o 
  -4   3   1    28439.52    29222.23   1554.61 o 
  -3   3   1       41.96       45.82     18.83 o 
  -2   3   1     1416.81     2892.77    176.54 o 
  -1   3   1      581.68     1213.89     30.70 o 
   0   3   1      264.27      778.13     29.40 o 
   1   3   1      344.21      633.29     24.78 o 
   2   3   1     1064.92     1072.64    206.63 o 
   3   3   1       32.43       91.12     26.93 o 
   4   3   1    31668.60    31007.94   1607.31 o 
   5   3   1    17191.28    19532.29    108.63 o 
   6   3   1     6107.10     6354.27     82.75 o 
   7   3   1    25548.61    27964.83    160.78 o 
   8   3   1     5679.63     5402.43     66.78 o 
   9   3   1     7460.69     7773.38    407.80 o 
  10   3   1     5155.02     5473.57    218.62 o 
  11   3   1     2777.22     3114.73     77.31 o 
  12   3   1      887.62      812.42     29.41 o 
  13   3   1     1822.28     1780.84     55.45 o 
  14   3   1      961.84     1071.46     41.80 o 
  15   3   1      363.13      314.80     18.44 o 
  16   3   1     1185.13     1031.44     28.77 o 
  17   3   1       92.08       94.19     16.09 o 
 -17   4   1     1487.34     1508.16     27.93 o 
 -16   4   1      440.76      527.21     21.77 o 
 -15   4   1     1284.69     1193.79     27.92 o 
 -14   4   1      537.68      545.30     21.49 o 
 -13   4   1     2305.78     2438.54     64.98 o 
 -12   4   1     2523.47     2763.96    193.62 o 
 -11   4   1     2075.63     2116.12     72.95 o 
 -10   4   1     1946.20     2007.02    163.52 o 
  -9   4   1     5116.01     5243.91    251.26 o 
  -8   4   1     7006.82     7310.06    228.89 o 
  -7   4   1      605.76      712.68     31.73 o 
  -6   4   1    15296.76    14143.71    654.62 o 
  -5   4   1    26966.70    29325.77   1302.69 o 
  -4   4   1      178.88      211.01     26.96 o 
  -3   4   1    28441.51    29806.14   5638.15 o 
  -2   4   1     3313.88     3748.18     43.16 o 
  -1   4   1     4562.28     5269.89    546.42 o 
   0   4   1      360.82      607.14     25.00 o 
   1   4   1     4402.38     6368.03    334.43 o 
   2   4   1     2534.24     2418.51     37.33 o 
   4   4   1      155.50      214.44     35.48 o 
   5   4   1    27171.54    26294.93    325.60 o 
   6   4   1    14377.50    15749.78    316.43 o 
   7   4   1      556.79      561.74     49.23 o 
   8   4   1     8272.22     7856.67     81.51 o 
   9   4   1     4694.57     4988.08    276.08 o 
  10   4   1     1747.85     1830.83    104.88 o 
  11   4   1     1446.34     1644.39     71.60 o 
  12   4   1     2697.14     3274.38    121.63 o 
  13   4   1     2330.40     2184.34     66.19 o 
  14   4   1      316.64      271.63     19.51 o 
  15   4   1     1267.93     1550.72     29.88 o 
  16   4   1      391.02      401.87     16.92 o 
  17   4   1     1630.05     1541.38     37.00 o 
 -17   5   1      356.45      355.96     20.03 o 
 -16   5   1     1209.45     1155.82     21.51 o 
 -15   5   1     1019.87     1127.34     22.33 o 
 -14   5   1      977.67      827.18     22.69 o 
 -13   5   1      776.01      770.86     32.97 o 
 -12   5   1     1670.16     1593.25     57.74 o 
 -11   5   1     7030.20     7461.80    213.39 o 
 -10   5   1     5668.10     5688.26    416.58 o 
  -9   5   1     1722.12     1731.19     43.82 o 
  -8   5   1     2863.70     3609.45    125.11 o 
  -7   5   1     3013.18     3615.19    116.96 o 
  -6   5   1    10689.79    12668.22    515.99 o 
  -5   5   1      289.91      222.90     28.79 o 
  -4   5   1    32029.95    35218.55   2805.84 o 
  -3   5   1    16220.69    17747.07    297.44 o 
  -2   5   1    17482.35    16433.59    254.95 o 
  -1   5   1     4395.35     4812.81    150.64 o 
   0   5   1     1265.15     1514.35     21.01 o 
   1   5   1     2864.27     3516.53    199.32 o 
   2   5   1    19422.88    18237.63    263.90 o 
   3   5   1    14565.32    17496.98    492.40 o 
   4   5   1    32050.29    29201.22   2719.59 o 
   5   5   1      261.45      248.40     38.41 o 
   6   5   1     9290.62    11075.80    335.45 o 
   7   5   1     3241.01     4386.08     92.96 o 
   8   5   1     3469.81     3379.42     87.67 o 
   9   5   1     1455.10     1600.69    152.79 o 
  10   5   1     5118.15     5347.09    274.06 o 
  11   5   1     7481.60     7624.00    177.31 o 
  12   5   1     1666.59     1521.41     32.46 o 
  13   5   1      925.73      957.76     25.47 o 
  14   5   1      910.63     1061.00     24.22 o 
  15   5   1      808.75      754.32     20.57 o 
  16   5   1     1353.40     1272.61     26.86 o 
  17   5   1      288.23      248.51     28.06 o 
 -16   6   1     1306.77     1310.70     37.38 o 
 -15   6   1      200.52      130.97     16.53 o 
 -14   6   1      244.11      286.37     19.30 o 
 -13   6   1     2246.08     2313.04     50.21 o 
 -12   6   1     2704.82     2845.70     77.04 o 
 -11   6   1     1452.18     1405.88     51.16 o 
 -10   6   1    12300.94    13890.54    355.29 o 
  -9   6   1     1635.14     1813.84     59.16 o 
  -8   6   1      646.81      710.18     32.85 o 
  -7   6   1     1056.58     1290.44     58.76 o 
  -6   6   1      103.31       77.45     28.78 o 
  -5   6   1    13453.05    16170.47    827.54 o 
  -4   6   1    12932.48    11858.19    231.40 o 
  -3   6   1     9425.21    11703.29    227.26 o 
  -2   6   1    23826.72    26658.79    474.82 o 
  -1   6   1     1645.73     2232.48     60.60 o 
   0   6   1     1451.00     1477.88     40.92 o 
   1   6   1     1844.74     2773.85     77.36 o 
   2   6   1    22596.01    24636.58    773.63 o 
   3   6   1    10561.41    11915.23    416.17 o 
   4   6   1    11901.35    13272.52    304.42 o 
   5   6   1    11711.58    12667.68    962.97 o 
   6   6   1       99.70       90.91     41.97 o 
   7   6   1     1147.77     1718.42     53.59 o 
   8   6   1      572.01      554.59     84.72 o 
   9   6   1     2155.09     2060.75    179.62 o 
  10   6   1    12343.55    13829.18    165.92 o 
  11   6   1     1259.60     1257.94     32.13 o 
  12   6   1     3225.53     3270.99     58.41 o 
  13   6   1     2282.79     2481.55     56.63 o 
  14   6   1      146.57      135.35     18.12 o 
  15   6   1      257.46      272.09     17.20 o 
  16   6   1     1228.87     1229.82     34.55 o 
 -16   7   1      116.03       86.29     12.86 o 
 -15   7   1     1348.72     1424.30     41.33 o 
 -14   7   1      919.03      912.46     21.63 o 
 -13   7   1     1264.25     1381.72     36.92 o 
 -12   7   1      895.88      999.31     28.76 o 
 -11   7   1     9686.91     9979.75    152.97 o 
 -10   7   1     1289.23     1550.44     43.90 o 
  -9   7   1     6411.14     7170.23    236.75 o 
  -8   7   1       12.57       65.47     33.61 o 
  -7   7   1       10.40       28.72     63.28 o 
  -6   7   1      742.37      707.60    181.30 o 
  -5   7   1     2525.95     2928.84     67.71 o 
  -4   7   1     1562.78     1809.68    168.63 o 
  -3   7   1    23734.36    26770.04    381.63 o 
  -2   7   1     1646.97     1920.64     57.47 o 
  -1   7   1    14057.19    15098.67    475.45 o 
   0   7   1      634.65      849.59     61.39 o 
   1   7   1    13774.84    17140.93   1455.69 o 
   2   7   1     1578.95     1702.30     84.30 o 
   3   7   1    24302.19    26224.96   1026.11 o 
   4   7   1     1329.60     1363.89     32.43 o 
   5   7   1     2557.47     3079.74     66.43 o 
   6   7   1      770.20     1401.43    141.54 o 
   7   7   1       11.01       40.62     41.74 o 
   8   7   1      180.16      227.33     53.11 o 
   9   7   1     6085.69     7064.56    275.84 o 
  10   7   1     1219.82     1390.32     57.19 o 
  11   7   1     9377.22    10372.81    182.93 o 
  12   7   1      954.77     1097.25     27.04 o 
  13   7   1     1106.26     1121.73     23.74 o 
  14   7   1      878.34      878.01     21.54 o 
  15   7   1     1338.50     1257.94     37.24 o 
  16   7   1       61.13       56.98     12.64 o 
 -16   8   1      541.32      436.80     14.90 o 
 -15   8   1      803.82      755.04     18.54 o 
 -14   8   1     2246.56     2390.41     26.90 o 
 -13   8   1     1860.90     2091.81     42.49 o 
 -12   8   1     3269.90     3907.86     40.45 o 
 -11   8   1     1827.96     1895.68     31.56 o 
 -10   8   1     9399.94     9968.36    187.16 o 
  -9   8   1     2192.22     2378.98     56.71 o 
  -8   8   1      159.12       16.16     81.93 o 
  -7   8   1       59.35       62.41     34.14 o 
  -6   8   1      257.97      302.92     36.18 o 
  -5   8   1     2646.03     3440.89     71.93 o 
  -4   8   1     7518.22     8337.95    178.46 o 
  -3   8   1     4060.98     4718.20     84.80 o 
  -2   8   1    21927.89    24044.50    438.88 o 
  -1   8   1     6788.98     7427.61    365.33 o 
   0   8   1    13903.57    15903.42    701.83 o 
   1   8   1     6296.63     6271.08    149.76 o 
   2   8   1    23027.83    26558.84    748.02 o 
   3   8   1     3734.59     3600.61     79.74 o 
   4   8   1     8722.78     8383.36    178.68 o 
   5   8   1     3087.64     3175.04    110.64 o 
   6   8   1      241.18      197.20     32.16 o 
   7   8   1       95.96      109.77     30.14 o 
   8   8   1      146.72      246.69     59.71 o 
   9   8   1     1797.74     2131.70     78.62 o 
  10   8   1     8535.98     9845.85    147.51 o 
  11   8   1     1873.07     2060.23     43.35 o 
  12   8   1     2902.88     3187.34     80.15 o 
  13   8   1     1871.76     1952.29     28.80 o 
  14   8   1     2130.44     2150.87     52.31 o 
  15   8   1      657.80      631.43     19.20 o 
  16   8   1      593.91      543.79     22.43 o 
 -15   9   1      533.71      439.52     15.40 o 
 -14   9   1      865.88      906.25     30.27 o 
 -13   9   1     1504.97     1599.06     57.39 o 
 -12   9   1     1023.18     1080.66     27.24 o 
 -11   9   1     2250.98     2796.22     60.67 o 
 -10   9   1     5246.06     5879.08    114.19 o 
  -9   9   1      358.64      304.44     28.51 o 
  -8   9   1     2636.73     2546.81    100.99 o 
  -7   9   1     3343.82     3574.62     62.03 o 
  -6   9   1      817.91     1185.74    172.67 o 
  -5   9   1     1003.98     1060.01     45.82 o 
  -4   9   1     4107.51     4720.38     76.52 o 
  -3   9   1     9239.18    10196.99    202.79 o 
  -2   9   1     9329.97    10623.42    474.06 o 
  -1   9   1     5775.41     6347.89    556.42 o 
   0   9   1     4953.99     5158.26    136.85 o 
   1   9   1     6881.18     7986.01    536.17 o 
   2   9   1     8246.88     8547.62    158.61 o 
   3   9   1    10235.45    11051.91    222.30 o 
   4   9   1     4189.93     4238.51     88.23 o 
   5   9   1      805.72     1005.41     87.69 o 
   6   9   1     1348.60     1414.39     57.40 o 
   7   9   1     3106.82     3570.21     57.97 o 
   8   9   1     2097.70     2292.56    109.30 o 
   9   9   1      319.53      290.68     20.96 o 
  10   9   1     5443.46     5935.05    170.52 o 
  11   9   1     2095.70     1959.37     37.80 o 
  12   9   1     1199.94     1304.87     24.86 o 
  13   9   1     1223.30     1289.44     43.31 o 
  14   9   1      778.32      865.12     21.39 o 
  15   9   1      626.78      637.72     25.06 o 
 -15  10   1      855.87      737.86     29.43 o 
 -14  10   1      153.70      155.27     15.21 o 
 -13  10   1      603.14      654.16     20.26 o 
 -12  10   1       86.54      122.73     24.32 o 
 -11  10   1     1398.93     1638.16     41.63 o 
 -10  10   1       73.32       46.32     22.91 o 
  -9  10   1     6067.45     6648.15    301.32 o 
  -8  10   1     6220.33     6348.35     83.20 o 
  -7  10   1     1688.64     1978.10     30.68 o 
  -6  10   1    10972.68    12524.83    351.73 o 
  -5  10   1     4857.54     5676.29    103.33 o 
  -4  10   1     1045.79     1090.98     71.62 o 
  -3  10   1     7681.65     8371.94    379.52 o 
  -2  10   1     5451.57     5537.79    440.63 o 
  -1  10   1     1776.44     2046.15     83.36 o 
   0  10   1      620.54      721.47     39.26 o 
   1  10   1     1491.99     1240.33     90.10 o 
   2  10   1     5748.66     6045.51    185.51 o 
   3  10   1     6306.66     7048.39    300.73 o 
   4  10   1      848.50      875.32     48.92 o 
   5  10   1     4766.37     5094.56    129.66 o 
   6  10   1    10821.89    12662.64    119.91 o 
   7  10   1     1552.63     1697.59     26.66 o 
   8  10   1     5611.05     6332.65     80.73 o 
   9  10   1     6297.93     6673.08    206.90 o 
  10  10   1       69.90       34.36     18.91 o 
  11  10   1     1687.18     1941.08     40.25 o 
  12  10   1       37.94       42.12     15.56 o 
  13  10   1      506.74      656.37     21.55 o 
  14  10   1      237.45      205.19     22.62 o 
  15  10   1      726.85      696.67     30.89 o 
 -14  11   1      749.05      821.42     33.07 o 
 -13  11   1       21.94       18.15     13.94 o 
 -12  11   1      571.71      700.25     16.83 o 
 -11  11   1        7.37       11.67     18.89 o 
 -10  11   1     2022.76     2238.97     51.99 o 
  -9  11   1     1496.52     1659.30     33.98 o 
  -8  11   1     3588.17     3849.10     66.05 o 
  -7  11   1    11641.70    12349.77    314.22 o 
  -6  11   1     2287.33     2465.46    109.99 o 
  -5  11   1     9446.76    10095.71    253.21 o 
  -4  11   1     4806.67     4768.20    130.38 o 
  -3  11   1     3052.31     3067.05     80.91 o 
  -2  11   1     1313.68     1423.92     60.34 o 
  -1  11   1      754.36      831.27     49.43 o 
   0  11   1      710.73      675.94     65.95 o 
   1  11   1     1033.74     1073.76     68.16 o 
   2  11   1      912.06     1036.96    110.30 o 
   3  11   1     2815.92     2973.59    150.06 o 
   4  11   1     3812.67     4256.73     73.40 o 
   5  11   1     9743.75    10498.76    110.05 o 
   6  11   1     2126.85     2254.13     76.39 o 
   7  11   1    10958.16    12680.59    210.97 o 
   8  11   1     3639.52     4009.53     67.19 o 
   9  11   1     1411.49     1231.55     27.46 o 
  10  11   1     2345.79     2453.92     58.18 o 
  11  11   1       10.82        0.67     24.73 o 
  12  11   1      408.89      436.11     23.92 o 
  13  11   1       37.41       32.36     12.77 o 
  14  11   1      713.16      752.18     53.35 o 
 -13  12   1     1312.29     1302.69    102.20 o 
 -12  12   1        0.05        0.47     11.63 o 
 -11  12   1      515.22      545.50     21.92 o 
 -10  12   1       55.27      136.78     21.05 o 
  -9  12   1     1123.33     1216.17     31.49 o 
  -8  12   1     3741.33     4475.38     84.09 o 
  -7  12   1      403.41      453.76     24.34 o 
  -6  12   1     5579.44     5980.01    157.91 o 
  -5  12   1     1317.75     1210.05     32.14 o 
  -4  12   1     3793.63     4153.70     66.50 o 
  -3  12   1      144.97      179.56     21.06 o 
  -2  12   1     2699.41     2942.62     89.88 o 
  -1  12   1     2838.82     2761.61     52.37 o 
   0  12   1        7.28       28.52     17.54 o 
   1  12   1     3248.06     3087.11     48.85 o 
   2  12   1     2646.53     2708.16     48.39 o 
   3  12   1      110.03       75.07     15.45 o 
   4  12   1     4003.68     4633.99     50.94 o 
   5  12   1     1122.70     1069.71     32.65 o 
   6  12   1     5987.71     6424.54     50.54 o 
   7  12   1      423.63      468.25     24.15 o 
   8  12   1     3453.08     3569.86     69.11 o 
   9  12   1     1369.78     1475.85     27.90 o 
  10  12   1       68.28       43.00     23.30 o 
  11  12   1      339.66      261.90     19.18 o 
  12  12   1        0.33       16.71     16.54 o 
  13  12   1     1080.83     1158.72    113.06 o 
 -12  13   1     1622.49     1298.98    111.60 o 
 -11  13   1       11.28        5.63     14.51 o 
 -10  13   1      637.63      699.59     23.92 o 
  -9  13   1      566.21      586.78     28.89 o 
  -8  13   1     1619.55     1765.32     46.41 o 
  -7  13   1     2215.45     2536.42     96.17 o 
  -6  13   1     1945.32     2057.50     62.34 o 
  -5  13   1     1449.61     1533.99     46.50 o 
  -4  13   1     2520.25     2567.62     58.17 o 
  -3  13   1     2741.55     2530.71     52.41 o 
  -2  13   1     2257.98     2176.30     46.98 o 
  -1  13   1     1479.36     1499.48     48.78 o 
   0  13   1    12245.41    12092.15    160.62 o 
   1  13   1     1463.59     1383.01     26.67 o 
   2  13   1     2605.55     2550.37     39.84 o 
   3  13   1     2606.91     2499.11     34.87 o 
   4  13   1     2668.77     2344.85     33.40 o 
   5  13   1     1900.10     1989.29     30.13 o 
   6  13   1     2025.06     2185.47     41.06 o 
   7  13   1     1982.79     2169.57     52.87 o 
   8  13   1     1705.16     1793.90     49.21 o 
   9  13   1      363.29      378.98     20.38 o 
  10  13   1      507.22      591.98     22.57 o 
  11  13   1       14.03        6.77      4.54 o 
  12  13   1     1272.36     1328.76    109.61 o 
 -11  14   1     1121.42      971.73    108.72 o 
 -10  14   1      104.96       84.66     22.81 o 
  -9  14   1      828.77      781.09     27.31 o 
  -8  14   1     2388.17     2418.13     40.93 o 
  -7  14   1     1532.15     1752.71     58.29 o 
  -6  14   1       67.75       97.25     18.48 o 
  -5  14   1     1565.32     1491.96     23.88 o 
  -4  14   1      960.34      973.83     27.40 o 
  -3  14   1     2019.72     1839.27     49.69 o 
  -2  14   1     1561.64     1453.51     61.21 o 
  -1  14   1     8077.09     7708.13    151.13 o 
   0  14   1       57.45       35.39     21.09 o 
   1  14   1     8405.83     7742.36    132.36 o 
   2  14   1     1302.19     1221.00     30.95 o 
   3  14   1     1902.07     1791.35     31.91 o 
   4  14   1      809.59      795.06     23.47 o 
   5  14   1     1554.01     1591.09     28.94 o 
   6  14   1       68.14       63.08     19.14 o 
   7  14   1     1501.87     1681.55     33.33 o 
   8  14   1     2088.10     2188.39     32.46 o 
   9  14   1      741.20      815.15     26.91 o 
  10  14   1      144.00      110.11     19.08 o 
  11  14   1     1006.60     1025.34    140.62 o 
 -10  15   1      889.92      794.37     95.29 o 
  -9  15   1      381.82      361.53     43.51 o 
  -8  15   1     1012.53     1040.45     28.74 o 
  -7  15   1     1544.44     1700.68     32.50 o 
  -6  15   1      269.02      244.30     21.64 o 
  -5  15   1      648.33      683.92     24.72 o 
  -4  15   1     1043.23      911.95     21.64 o 
  -3  15   1      234.66      216.32     18.62 o 
  -2  15   1     1499.01     1284.25     29.46 o 
  -1  15   1     1920.06     1695.86     62.91 o 
   0  15   1     6281.96     5810.45    113.52 o 
   1  15   1     1939.27     1720.94     43.48 o 
   2  15   1     1224.46     1266.39     37.13 o 
   3  15   1      116.10      116.78     22.33 o 
   4  15   1      930.20     1249.20     27.45 o 
   5  15   1      416.07      386.83     20.29 o 
   6  15   1      293.52      342.40     19.83 o 
   7  15   1     1486.27     1451.59     23.67 o 
   8  15   1      880.21      887.67     34.78 o 
   9  15   1      497.08      436.76     43.79 o 
  10  15   1      811.70      755.57    106.07 o 
  -9  16   1     1054.46      874.79    160.02 o 
  -8  16   1      692.37      525.68     70.87 o 
  -7  16   1      292.15      278.67     19.66 o 
  -6  16   1     1517.03     1644.35     23.35 o 
  -5  16   1      972.12      839.53     20.61 o 
  -4  16   1      839.25      942.89     25.64 o 
  -3  16   1     1356.93     1319.37     23.43 o 
  -2  16   1     1582.06     1552.01     24.81 o 
  -1  16   1      982.64      962.80     25.46 o 
   0  16   1     6161.57     5905.51     46.25 o 
   1  16   1      771.98      888.51     32.76 o 
   2  16   1     1695.86     1673.43     38.26 o 
   3  16   1     1337.61     1346.64     24.09 o 
   4  16   1      742.16      664.92     33.08 o 
   5  16   1     1050.22     1126.25     21.86 o 
   6  16   1     1410.88     1411.24     22.04 o 
   7  16   1      195.66      207.91     16.23 o 
   8  16   1      755.27      710.44    148.16 o 
   9  16   1      887.80      638.35     27.19 o 
  -7  17   1      576.64      488.03     27.18 o 
  -6  17   1      291.49      283.24     17.29 o 
  -5  17   1     1192.00     1237.69     27.19 o 
  -4  17   1     1475.29     1543.89     32.85 o 
  -3  17   1      246.39      240.87     25.86 o 
  -2  17   1      508.43      464.20     20.52 o 
  -1  17   1     1799.65     1537.31     30.39 o 
   0  17   1      174.81      140.31     20.45 o 
   1  17   1     1837.08     1774.70     45.53 o 
   2  17   1      499.32      445.17     23.87 o 
   3  17   1      308.00      320.15     31.16 o 
   4  17   1     1681.79     1617.08     35.39 o 
   5  17   1     1076.53     1105.50     75.21 o 
   6  17   1      329.46      292.93     40.42 o 
   7  17   1      618.12      554.32     26.95 o 
  -3  18   1      765.63      773.92     21.49 o 
  -2  18   1      253.47      214.05     30.45 o 
  -1  18   1       12.05       13.08     14.97 o 
   0  18   1       66.04       33.47     15.73 o 
   1  18   1       10.43        3.71     18.33 o 
   2  18   1      218.13      155.71     27.16 o 
   3  18   1      913.12      858.63     23.28 o 
   4  18   1        9.20       42.70     14.84 o 
   1   0   2    10425.91     6521.14    185.20 o 
   2   0   2      604.99      373.87     20.40 o 
   3   0   2    16032.61    13856.01    274.24 o 
   4   0   2       21.80       48.91      7.46 o 
   5   0   2      414.12      560.10     25.83 o 
   6   0   2      211.55      184.04     40.89 o 
   7   0   2    19206.19    18630.45    532.58 o 
   8   0   2     1268.91     1121.29     50.81 o 
   9   0   2     3014.98     3084.43     65.18 o 
  10   0   2     1628.59     1582.78     83.80 o 
  11   0   2      192.96      132.19     40.91 o 
  12   0   2     1146.78     1188.42     48.41 o 
  13   0   2        4.67       28.21     28.65 o 
  14   0   2     1206.28     1227.50     34.16 o 
  15   0   2     4544.33     4643.68     74.36 o 
  16   0   2        5.77       17.37     16.53 o 
  17   0   2      282.62      207.49     15.25 o 
 -17   1   2        4.13        0.45     12.80 o 
 -16   1   2     2364.64     2314.37     60.41 o 
 -15   1   2      183.78      186.09     20.10 o 
 -14   1   2     1499.84     1821.35     36.57 o 
 -13   1   2     1207.08     1137.91     34.35 o 
 -12   1   2     1067.04     1052.63     33.49 o 
 -11   1   2      836.16      934.49     71.21 o 
 -10   1   2     1321.92     1043.96     46.21 o 
  -9   1   2      307.71      314.24     33.21 o 
  -8   1   2     9567.09     9311.13    280.64 o 
  -7   1   2     1593.58     1513.48     34.17 o 
  -6   1   2     1676.76     1615.57     63.32 o 
  -5   1   2     2625.77     2642.95    176.68 o 
  -4   1   2     1458.09     1987.59    146.65 o 
  -3   1   2       64.49       87.73     12.18 o 
  -2   1   2    14828.85    14145.84    711.56 o 
  -1   1   2    14319.88    13514.83    270.39 o 
   0   1   2     8640.08     6064.96    147.32 o 
   1   1   2    15541.98    11551.08    518.86 o 
   2   1   2    14643.10    10925.68    775.00 o 
   3   1   2       48.24      179.84     15.43 o 
   4   1   2      681.04     1007.14     24.18 o 
   5   1   2     2557.81     2526.49     82.49 o 
   6   1   2     2169.07     2169.50     87.34 o 
   7   1   2     1854.62     2037.56    139.17 o 
   8   1   2     9186.73     9327.90    251.88 o 
   9   1   2      411.55      456.29     33.52 o 
  10   1   2     1040.07      944.85    108.20 o 
  11   1   2      620.34      661.74     32.31 o 
  12   1   2      969.81     1080.08     55.46 o 
  13   1   2      974.41     1030.29     33.98 o 
  14   1   2     1704.83     1412.04     60.46 o 
  15   1   2      200.69      166.63     26.77 o 
  16   1   2     2376.31     2232.26     44.92 o 
  17   1   2        5.63        3.93     13.03 o 
 -17   2   2      230.25      193.95     16.82 o 
 -16   2   2      324.03      262.72     15.48 o 
 -15   2   2     2117.91     2301.49     31.44 o 
 -14   2   2      774.38      881.72     28.23 o 
 -13   2   2     1138.47     1084.17     44.89 o 
 -12   2   2      534.18      565.76     24.85 o 
 -11   2   2     3605.64     4033.24     96.99 o 
 -10   2   2     1053.86     1132.19     69.25 o 
  -9   2   2     3169.33     3457.51    126.13 o 
  -8   2   2     4270.99     3777.10    166.15 o 
  -7   2   2     5492.85     4902.90    194.91 o 
  -6   2   2     1400.53     1285.19     95.02 o 
  -5   2   2     3699.80     3198.50    195.79 o 
  -4   2   2      522.11      736.28     48.37 o 
  -3   2   2      634.82      830.01     42.97 o 
  -2   2   2    13384.92    13411.17    409.57 o 
  -1   2   2    12504.47    10224.72    293.38 o 
   0   2   2     1019.41      912.86     36.76 o 
   1   2   2    12350.24    11308.13    336.08 o 
   2   2   2    13180.69     9728.07    107.05 o 
   3   2   2      358.80      775.01     46.12 o 
   4   2   2      218.46      735.92     17.33 o 
   5   2   2     5190.78     5598.63    161.92 o 
   6   2   2     1216.97     1588.88     98.24 o 
   7   2   2     5455.99     5380.28    194.06 o 
   8   2   2     4866.50     4890.96     90.75 o 
   9   2   2     2713.07     2445.75     95.08 o 
  10   2   2     1225.07     1533.10    130.53 o 
  11   2   2     3614.35     3797.78    111.55 o 
  12   2   2      397.25      318.24     28.82 o 
  13   2   2     1227.10     1325.02     55.87 o 
  14   2   2      822.84      738.50     30.23 o 
  15   2   2     2136.93     2168.85     53.43 o 
  16   2   2      301.14      329.42     17.03 o 
  17   2   2      261.86      179.04     24.72 o 
 -17   3   2      131.21      135.73     14.01 o 
 -16   3   2      603.52      578.85     22.25 o 
 -15   3   2     1118.58     1001.52     29.20 o 
 -14   3   2       65.34       56.79     21.31 o 
 -13   3   2     2958.46     3155.29     73.43 o 
 -12   3   2     2443.03     2789.29     66.53 o 
 -11   3   2      111.66      145.94     26.38 o 
 -10   3   2     5283.74     5190.75    299.38 o 
  -9   3   2     1794.77     1730.35     51.24 o 
  -8   3   2     2813.63     2576.14     50.02 o 
  -7   3   2     1829.66     2183.27     85.56 o 
  -6   3   2     6844.75     6892.71    415.68 o 
  -5   3   2     2818.03     3204.65    255.72 o 
  -4   3   2     3629.84     2863.45    143.47 o 
  -3   3   2    21599.51    20712.33   2163.13 o 
  -2   3   2      385.09      539.40     30.02 o 
  -1   3   2       36.75       21.54     10.93 o 
   0   3   2    19278.97    17414.42    286.86 o 
   1   3   2       33.91       57.87     14.37 o 
   2   3   2      222.25      422.81     43.80 o 
   3   3   2    19818.37    18143.44    130.11 o 
   4   3   2     4178.14     3746.60    142.81 o 
   5   3   2     2067.23     2772.36    192.10 o 
   6   3   2     7603.26     7561.52    236.11 o 
   7   3   2     1983.76     1903.02     44.50 o 
   8   3   2     2384.67     2411.26     59.15 o 
   9   3   2     2161.92     2285.28     59.59 o 
  10   3   2     5310.00     5446.23    345.30 o 
  11   3   2        6.67       23.67     19.41 o 
  12   3   2     2469.42     2534.25     69.65 o 
  13   3   2     3022.65     2977.68     79.16 o 
  14   3   2        5.17        7.76     20.97 o 
  15   3   2     1095.74     1155.09     34.98 o 
  16   3   2      564.63      579.80     20.65 o 
  17   3   2       90.98       71.70     21.71 o 
 -17   4   2       13.56       43.06     25.81 o 
 -16   4   2      309.81      326.30     21.77 o 
 -15   4   2      174.34      120.53     19.86 o 
 -14   4   2     1388.91     1463.96     47.33 o 
 -13   4   2      737.60      739.37     28.02 o 
 -12   4   2     2110.24     2007.00     60.56 o 
 -11   4   2     3838.09     4442.69     79.66 o 
 -10   4   2     1599.11     1842.30    129.02 o 
  -9   4   2      169.40      136.00     31.56 o 
  -8   4   2       64.62       16.42     27.38 o 
  -7   4   2     3218.23     3132.83    159.50 o 
  -6   4   2     4710.68     4965.12    320.02 o 
  -5   4   2     4315.84     5126.60    498.53 o 
  -4   4   2    11855.91    11066.24   1088.61 o 
  -3   4   2     2220.30     2101.00    125.24 o 
  -2   4   2     1242.45     1324.34     22.13 o 
  -1   4   2     1713.31     2486.10    106.42 o 
   0   4   2        0.04       43.56     16.24 o 
   1   4   2      876.44     1010.65    152.27 o 
   2   4   2      793.04     1527.59     38.74 o 
   3   4   2     2551.65     2485.96    128.42 o 
   4   4   2    10226.96    10724.19    112.31 o 
   5   4   2     4765.20     4957.56    277.99 o 
   6   4   2     4808.78     4514.60     65.19 o 
   7   4   2     3000.14     3223.96    200.00 o 
   8   4   2       45.34       25.49     33.09 o 
   9   4   2      189.08      156.12     47.38 o 
  10   4   2     1735.20     1727.44     66.99 o 
  11   4   2     3903.05     3935.27     56.89 o 
  12   4   2     2011.62     2079.55     62.82 o 
  13   4   2      810.41      870.46     22.53 o 
  14   4   2     1433.95     1498.82     45.16 o 
  15   4   2      148.78      195.43     18.32 o 
  16   4   2      221.69      227.32     15.44 o 
  17   4   2        3.72       14.22     14.82 o 
 -17   5   2     1200.13     1089.47     30.44 o 
 -16   5   2      339.36      360.49     30.12 o 
 -15   5   2      297.12      296.46     20.32 o 
 -14   5   2       60.86       36.76     17.40 o 
 -13   5   2     2331.12     2286.69    102.38 o 
 -12   5   2     1286.57     1299.33     62.78 o 
 -11   5   2      587.47      590.22     25.76 o 
 -10   5   2     4320.42     4649.87    142.69 o 
  -9   5   2       60.44      106.40     30.80 o 
  -8   5   2       96.91      112.13     33.82 o 
  -7   5   2     4099.58     5139.20    250.15 o 
  -6   5   2      108.29      155.68     20.98 o 
  -5   5   2    33479.41    37711.83   2912.26 o 
  -4   5   2     2443.64     3242.12    434.62 o 
  -3   5   2     4154.17     4745.58    191.89 o 
  -2   5   2     3588.13     3636.90     90.82 o 
  -1   5   2     2987.57     3591.94    155.56 o 
   0   5   2      492.27     1054.79     45.94 o 
   1   5   2     2966.87     2815.52     56.97 o 
   2   5   2     4980.63     5215.86     78.17 o 
   3   5   2     3223.83     4089.15    191.66 o 
   4   5   2     2661.07     2650.00    206.60 o 
   5   5   2    34056.06    32765.10    263.85 o 
   6   5   2      134.16       96.88     23.32 o 
   7   5   2     3879.91     4480.38    131.22 o 
   8   5   2      170.57      160.55     37.43 o 
   9   5   2       49.63       49.67     51.64 o 
  10   5   2     4515.69     4516.07    104.11 o 
  11   5   2      814.22      750.27     55.99 o 
  12   5   2     1221.77     1390.95     44.14 o 
  13   5   2     2350.29     2427.19     68.31 o 
  14   5   2      235.12      226.23     18.64 o 
  15   5   2      251.10      212.73     18.08 o 
  16   5   2      451.21      513.08     21.06 o 
  17   5   2     1143.80     1018.48     33.49 o 
 -16   6   2      208.85      223.20     19.99 o 
 -15   6   2      639.23      686.58     24.70 o 
 -14   6   2      725.71      779.13     21.36 o 
 -13   6   2       21.31       16.39     19.23 o 
 -12   6   2     1213.15     1302.66     49.41 o 
 -11   6   2     1985.95     2114.06     45.79 o 
 -10   6   2     2049.88     1938.74     62.99 o 
  -9   6   2     2049.67     1733.62    153.87 o 
  -8   6   2      567.33      652.81    102.47 o 
  -7   6   2      799.41      884.89     67.43 o 
  -6   6   2     8198.37    10686.61    234.64 o 
  -5   6   2      114.12      154.49     24.27 o 
  -4   6   2    10180.71    11165.92    323.90 o 
  -3   6   2     7297.72     8421.29    208.94 o 
  -2   6   2     1224.25     1123.29     46.85 o 
  -1   6   2      788.71      942.66     49.41 o 
   0   6   2      534.04      454.08     19.35 o 
   1   6   2     1415.31     1574.37     54.26 o 
   2   6   2      904.33     1150.37     40.54 o 
   3   6   2     8208.86     9254.54    381.72 o 
   4   6   2    10408.06    10559.72    452.27 o 
   5   6   2      126.86      114.60     23.52 o 
   6   6   2     7839.67     8587.57    153.21 o 
   7   6   2      803.59     1031.04    134.25 o 
   8   6   2      250.90      367.91     80.61 o 
   9   6   2     2180.56     2304.41     92.36 o 
  10   6   2     1930.38     2167.61     69.32 o 
  11   6   2     1868.02     2111.83     47.47 o 
  12   6   2     1320.68     1231.75     31.37 o 
  13   6   2       87.52       91.90     18.91 o 
  14   6   2      728.46      712.81     19.20 o 
  15   6   2      784.68      833.81     31.30 o 
  16   6   2      201.49      172.45     18.64 o 
 -16   7   2      420.12      407.07     17.11 o 
 -15   7   2      100.17       62.07     14.28 o 
 -14   7   2      939.22      939.58     21.34 o 
 -13   7   2     1844.24     2142.47     29.85 o 
 -12   7   2      504.35      478.97     24.70 o 
 -11   7   2      197.86       97.36     42.36 o 
 -10   7   2     1362.35     1756.62     32.11 o 
  -9   7   2      884.45      928.24     32.69 o 
  -8   7   2      648.30      648.76     48.66 o 
  -7   7   2     1379.77     1255.96    115.73 o 
  -6   7   2      382.34      382.72     78.73 o 
  -5   7   2     5845.76     7810.73    118.77 o 
  -4   7   2     1843.67     2124.35    166.78 o 
  -3   7   2     1171.96     1464.54     41.65 o 
  -2   7   2     5143.63     5522.93    111.09 o 
  -1   7   2      756.20      841.93     31.74 o 
   0   7   2    15020.24    16876.48    407.52 o 
   1   7   2      936.48     1094.49     30.30 o 
   2   7   2     5374.10     5844.03    191.17 o 
   3   7   2     1214.38     1303.40     78.29 o 
   4   7   2     1726.43     2019.16     55.60 o 
   5   7   2     5584.17     6145.75    175.28 o 
   6   7   2      386.20      426.43     33.27 o 
   7   7   2      934.33      963.39     55.34 o 
   8   7   2      675.49      767.83     47.95 o 
   9   7   2      905.36      985.75     28.82 o 
  10   7   2     1538.54     1554.79     63.23 o 
  11   7   2      178.17      226.21     27.50 o 
  12   7   2      492.02      514.96     22.67 o 
  13   7   2     1841.03     2100.04     27.20 o 
  14   7   2      962.22     1015.41     23.31 o 
  15   7   2      142.15      124.23     16.22 o 
  16   7   2      418.78      444.98     26.03 o 
 -16   8   2      257.45      264.51     15.84 o 
 -15   8   2      403.46      423.32     18.59 o 
 -14   8   2      611.13      611.61     17.16 o 
 -13   8   2     1982.38     2037.26     33.90 o 
 -12   8   2      567.08      654.43     23.68 o 
 -11   8   2     1543.85     1648.97     66.89 o 
 -10   8   2     3392.05     3833.26     77.47 o 
  -9   8   2     1080.76     1212.77     69.73 o 
  -8   8   2     3226.75     3491.37     85.13 o 
  -7   8   2      188.62      147.32     27.93 o 
  -6   8   2      586.16      894.15     60.36 o 
  -5   8   2      138.20      151.95     33.33 o 
  -4   8   2      317.99      296.02     34.76 o 
  -3   8   2     4434.31     4728.03     77.21 o 
  -2   8   2     4239.87     4681.07    130.44 o 
  -1   8   2    13376.94    15402.96    885.75 o 
   0   8   2     1730.81     2036.07     90.12 o 
   1   8   2    13062.27    14381.86    390.17 o 
   2   8   2     4835.83     5177.29    135.85 o 
   3   8   2     3994.73     4831.71    344.63 o 
   4   8   2      254.88      363.13     33.90 o 
   5   8   2      205.73      218.54     28.07 o 
   6   8   2      150.06      117.32     32.22 o 
   7   8   2      190.84      208.29     29.23 o 
   8   8   2     4063.48     3912.14    170.19 o 
   9   8   2     1184.93     1142.54     62.18 o 
  10   8   2     3552.46     3894.46     99.02 o 
  11   8   2     1691.74     1675.28     77.32 o 
  12   8   2      482.20      592.82     22.12 o 
  13   8   2     1998.51     2151.24     46.72 o 
  14   8   2      636.93      724.31     31.29 o 
  15   8   2      393.96      370.89     24.71 o 
  16   8   2      354.68      281.09     21.33 o 
 -15   9   2      219.24      170.40     12.21 o 
 -14   9   2      828.13      888.56     26.82 o 
 -13   9   2      447.25      496.91     20.86 o 
 -12   9   2      910.83     1123.56     27.57 o 
 -11   9   2     2205.77     2577.55     74.71 o 
 -10   9   2      862.83      823.98     27.06 o 
  -9   9   2     5739.34     6350.75    426.20 o 
  -8   9   2      379.40      387.02     26.86 o 
  -7   9   2     1452.56     1629.87     34.06 o 
  -6   9   2     1410.74     1533.11     67.23 o 
  -5   9   2      212.72      276.67     56.80 o 
  -4   9   2      117.83      124.75     34.11 o 
  -3   9   2     1294.41     1408.95     65.47 o 
  -2   9   2     2174.39     2756.27    177.46 o 
  -1   9   2      799.17      756.28     79.14 o 
   0   9   2     8451.14     9711.76    541.90 o 
   1   9   2     1011.28     1216.27     46.61 o 
   2   9   2     1730.86     1404.46     67.05 o 
   3   9   2     1604.05     1767.11     84.55 o 
   4   9   2       74.57      189.42     40.44 o 
   5   9   2       97.90      134.25     31.06 o 
   6   9   2     1487.87     1551.29     49.82 o 
   7   9   2     1792.39     1874.81     42.86 o 
   8   9   2      401.97      393.83     19.69 o 
   9   9   2     6142.59     5853.72    279.75 o 
  10   9   2      935.66      832.76     54.17 o 
  11   9   2     2118.06     2322.78     62.68 o 
  12   9   2      937.62      965.81     25.49 o 
  13   9   2      440.90      473.43     18.93 o 
  14   9   2      745.29      692.67     24.95 o 
  15   9   2      291.55      290.38     18.33 o 
 -15  10   2      266.10      219.99     21.33 o 
 -14  10   2      617.22      682.88     20.02 o 
 -13  10   2      480.47      514.88     25.49 o 
 -12  10   2       60.72       34.52     16.51 o 
 -11  10   2        7.70        8.95     19.16 o 
 -10  10   2     3740.82     3881.43    170.73 o 
  -9  10   2      275.53      289.66     19.73 o 
  -8  10   2     4873.67     5980.64    125.38 o 
  -7  10   2     1575.54     1850.74     51.56 o 
  -6  10   2     1769.32     1780.76     36.05 o 
  -5  10   2     3332.45     3778.85    107.52 o 
  -4  10   2     1309.19     1800.14     84.29 o 
  -3  10   2     3839.76     4200.58    158.07 o 
  -2  10   2     1262.98     1514.68     64.68 o 
  -1  10   2      990.29     1077.97     58.13 o 
   0  10   2     1254.88     1129.23    104.33 o 
   1  10   2      627.00      711.05     52.37 o 
   2  10   2     1580.65     1958.00    144.73 o 
   3  10   2     3785.99     3935.79    175.68 o 
   4  10   2     1464.57     1319.70     74.77 o 
   5  10   2     3555.49     3910.61    101.82 o 
   6  10   2     1534.35     1820.45     36.40 o 
   7  10   2     1779.18     1830.05     31.19 o 
   8  10   2     5182.14     5823.98    142.25 o 
   9  10   2      291.02      237.62     18.24 o 
  10  10   2     3674.05     3523.53    163.09 o 
  11  10   2        8.64       27.77     16.35 o 
  12  10   2      107.68       75.89     16.93 o 
  13  10   2      416.73      453.77     34.42 o 
  14  10   2      626.36      629.44     39.90 o 
  15  10   2      240.22      189.43     14.83 o 
 -14  11   2      179.76      281.49     14.41 o 
 -13  11   2     1016.23     1084.55     30.24 o 
 -12  11   2       10.56       10.25     12.40 o 
 -11  11   2      113.44       35.43     15.40 o 
 -10  11   2        4.66        8.63     17.77 o 
  -9  11   2     3492.56     4119.87     82.24 o 
  -8  11   2     1658.27     1740.52     40.46 o 
  -7  11   2     1619.34     1641.66     50.06 o 
  -6  11   2     2052.78     2241.60     33.04 o 
  -5  11   2     2165.49     2285.02     66.92 o 
  -4  11   2     4671.32     5265.46    130.35 o 
  -3  11   2      426.42      550.98     31.49 o 
  -2  11   2     4943.92     5025.00    203.08 o 
  -1  11   2      855.72      947.75     53.28 o 
   0  11   2      185.59      103.38     63.98 o 
   1  11   2      664.31      795.01    123.72 o 
   2  11   2     4906.33     5164.97    107.43 o 
   3  11   2      438.04      543.62     22.37 o 
   4  11   2     4854.21     5071.04     51.86 o 
   5  11   2     2361.24     2532.91     29.20 o 
   6  11   2     2033.32     2295.19     74.92 o 
   7  11   2     1584.91     1926.16     84.74 o 
   8  11   2     1817.09     1886.24     70.82 o 
   9  11   2     3434.39     3890.26    104.16 o 
  10  11   2        6.80       17.03     22.82 o 
  11  11   2      263.95      353.08     26.09 o 
  12  11   2        3.64       10.96     22.73 o 
  13  11   2     1099.51     1290.51     40.67 o 
  14  11   2      240.98      187.45     17.19 o 
 -13  12   2       46.19       82.72     12.70 o 
 -12  12   2      676.81      792.10     25.32 o 
 -11  12   2        0.53        0.22     16.66 o 
 -10  12   2       35.46       10.24     20.42 o 
  -9  12   2      250.79      303.32     24.65 o 
  -8  12   2     1063.32     1117.16     34.85 o 
  -7  12   2      738.57      745.80     25.94 o 
  -6  12   2      308.82      311.22     47.69 o 
  -5  12   2     2089.29     2317.64     67.85 o 
  -4  12   2      411.42      417.58     21.14 o 
  -3  12   2     3324.52     3450.29    114.96 o 
  -2  12   2      245.75      268.53     32.19 o 
  -1  12   2     1264.21     1288.86     46.36 o 
   0  12   2      926.08      931.65     28.79 o 
   1  12   2     1133.21     1240.88     35.55 o 
   2  12   2      117.82       35.69     15.91 o 
   3  12   2     3391.22     3327.05     64.45 o 
   4  12   2      352.37      406.59     20.20 o 
   5  12   2     1952.87     2325.99     38.29 o 
   6  12   2      392.34      335.59     41.58 o 
   7  12   2      779.45      805.55     28.47 o 
   8  12   2      979.53     1018.64     46.53 o 
   9  12   2      269.90      230.22     24.75 o 
  10  12   2      126.77      170.20     29.48 o 
  11  12   2        0.80        9.21     22.02 o 
  12  12   2      841.21     1034.92     76.05 o 
  13  12   2       66.99       75.93     17.50 o 
 -12  13   2        1.07       12.01     10.96 o 
 -11  13   2      886.21      918.73     64.25 o 
 -10  13   2      193.71      204.62     19.35 o 
  -9  13   2      195.03      206.04     23.23 o 
  -8  13   2     1525.12     1659.67     34.32 o 
  -7  13   2     1240.91     1396.81     41.55 o 
  -6  13   2        5.92       10.55     20.56 o 
  -5  13   2     2279.62     2118.58     55.73 o 
  -4  13   2     1431.31     1383.45     35.24 o 
  -3  13   2     3622.65     3454.05     69.17 o 
  -2  13   2     2091.53     1913.39     45.51 o 
  -1  13   2     1128.94     1040.74     23.69 o 
   0  13   2      338.37      323.05     24.50 o 
   1  13   2      851.27      838.76     32.15 o 
   2  13   2     2092.76     2154.17     46.91 o 
   3  13   2     3565.74     3447.98     80.87 o 
   4  13   2     1467.33     1596.78     30.60 o 
   5  13   2     2319.75     2266.10     60.54 o 
   6  13   2        1.14       10.55     20.02 o 
   7  13   2     1224.90     1401.21     54.73 o 
   8  13   2     1562.15     1649.70     67.94 o 
   9  13   2      189.35      182.43     21.83 o 
  10  13   2      160.26      126.29     30.03 o 
  11  13   2     1019.17     1223.95     70.15 o 
  12  13   2        2.42        0.22     13.05 o 
 -11  14   2       52.61       84.68     33.98 o 
 -10  14   2     1138.38     1072.62     94.87 o 
  -9  14   2      986.43      872.04     43.55 o 
  -8  14   2      742.89      742.58     29.64 o 
  -7  14   2     1255.16     1162.06     34.79 o 
  -6  14   2     1585.97     1698.13     52.29 o 
  -5  14   2      172.48      143.41     17.63 o 
  -4  14   2     2572.80     2511.68     43.42 o 
  -3  14   2      502.52      549.72     21.82 o 
  -2  14   2     1281.33     1317.09     27.76 o 
  -1  14   2      741.87      761.61     44.77 o 
   0  14   2     2227.44     1841.03     59.29 o 
   1  14   2      861.56      749.61     46.29 o 
   2  14   2     1313.15     1086.99     36.47 o 
   3  14   2      515.32      403.46     38.08 o 
   4  14   2     2613.50     2715.05     63.79 o 
   5  14   2      363.29      368.89     21.22 o 
   6  14   2     1590.44     1646.48     31.57 o 
   7  14   2     1261.18     1325.61     29.51 o 
   8  14   2      744.00      748.64     27.74 o 
   9  14   2      888.96      768.17     34.79 o 
  10  14   2     1186.71     1183.33     79.02 o 
  11  14   2       94.93       42.19     18.94 o 
 -10  15   2      185.52      220.87     15.29 o 
  -9  15   2      432.52      456.12     20.09 o 
  -8  15   2      671.87      689.95     30.54 o 
  -7  15   2      412.53      365.85     26.27 o 
  -6  15   2      585.18      688.98     24.59 o 
  -5  15   2      479.54      506.97     20.25 o 
  -4  15   2       40.61       24.28     14.18 o 
  -3  15   2     1671.51     1602.10     22.19 o 
  -2  15   2      837.49      947.58     20.29 o 
  -1  15   2      400.88      421.27     27.91 o 
   0  15   2     2589.21     2366.34     49.38 o 
   1  15   2      391.77      413.50     40.70 o 
   2  15   2      919.77      953.85     37.50 o 
   3  15   2     1734.34     1730.67     33.14 o 
   4  15   2       15.74       19.26     18.33 o 
   5  15   2      481.08      404.70     23.97 o 
   6  15   2      715.50      810.03     24.89 o 
   7  15   2      446.24      451.97     21.56 o 
   8  15   2      629.99      515.99     51.87 o 
   9  15   2      452.53      488.17     25.57 o 
  10  15   2      205.09      154.06     30.86 o 
  -9  16   2      309.75      184.31     18.63 o 
  -8  16   2      170.00      117.93     15.40 o 
  -7  16   2      432.96      479.17     27.24 o 
  -6  16   2       14.65        4.82     18.67 o 
  -5  16   2      605.27      654.85     19.12 o 
  -4  16   2      469.53      467.71     17.29 o 
  -3  16   2      965.54      903.08     29.01 o 
  -2  16   2      894.36      801.20     20.56 o 
  -1  16   2     3960.14     3914.12     72.82 o 
   0  16   2        2.20       13.84     19.97 o 
   1  16   2     4020.18     3625.45    166.04 o 
   2  16   2      882.52      918.47     62.47 o 
   3  16   2      858.51      930.15     26.85 o 
   4  16   2      407.82      401.70     22.36 o 
   5  16   2      794.43      864.43     24.51 o 
   6  16   2        0.45        0.00     16.55 o 
   7  16   2      450.02      442.28     34.37 o 
   8  16   2      272.14      263.64     36.93 o 
   9  16   2      241.66      208.51     66.00 o 
  -6  17   2      504.69      470.82     17.08 o 
  -5  17   2      439.99      415.27     24.37 o 
  -4  17   2      221.32      227.71     17.16 o 
  -3  17   2      264.22      189.98     14.45 o 
  -2  17   2     1144.23     1084.06     20.07 o 
  -1  17   2       49.27       11.36     18.86 o 
   0  17   2     1815.46     1604.40     30.16 o 
   1  17   2       48.38       49.57     19.37 o 
   2  17   2     1144.85     1096.18     26.22 o 
   3  17   2      201.57      187.70     24.59 o 
   4  17   2      261.67      279.31     29.52 o 
   5  17   2      379.98      329.23     38.97 o 
   6  17   2      516.66      462.58     20.72 o 
  -3  18   2      125.53       35.46     21.32 o 
  -2  18   2        8.81       14.94     13.08 o 
  -1  18   2      110.11       70.79     20.33 o 
   0  18   2        0.77        1.57     14.71 o 
   1  18   2      129.72       94.25     16.75 o 
   2  18   2       10.77        4.10     12.94 o 
   3  18   2      124.11      106.43     17.13 o 
   4  18   2      837.40      837.66     47.80 o 
   2   0   3     1327.63     1703.08     94.58 o 
   3   0   3     4443.14     4927.94     99.05 o 
   4   0   3      338.24      403.72     29.05 o 
   5   0   3     2844.70     2834.03     68.96 o 
   6   0   3     1799.08     1688.38     83.92 o 
   7   0   3     5696.00     5166.91    354.20 o 
   8   0   3      206.15      133.11     23.59 o 
   9   0   3     1285.32     1129.36     61.11 o 
  10   0   3     1239.13     1063.51     52.05 o 
  11   0   3     5497.58     5712.31    100.29 o 
  12   0   3      101.31      128.56     27.46 o 
  13   0   3    28250.98    29113.65    585.22 o 
  14   0   3      293.31      377.70     27.01 o 
  15   0   3     3358.48     3304.83     93.01 o 
  16   0   3       64.81       46.29     23.04 o 
  17   0   3       35.55       12.74     11.09 o 
 -17   1   3      118.70       87.93     14.32 o 
 -16   1   3       24.47        9.10     13.98 o 
 -15   1   3      146.62      142.56     19.02 o 
 -14   1   3    11945.98    11769.24    292.79 o 
 -13   1   3     1156.01     1099.79     33.87 o 
 -12   1   3     9894.67     9995.95    107.12 o 
 -11   1   3     1417.16     1630.80     35.07 o 
 -10   1   3       49.64      103.05     30.82 o 
  -9   1   3     6305.89     5661.91    285.43 o 
  -8   1   3    13417.94    12610.39    718.47 o 
  -7   1   3     8567.80     7855.31    295.35 o 
  -6   1   3     1875.62     1355.73     87.91 o 
  -5   1   3    16853.24    14834.01    280.76 o 
  -4   1   3     1384.68     1559.84     36.10 o 
  -3   1   3      112.91      179.80     15.44 o 
  -2   1   3    13417.60    13865.02    581.69 o 
  -1   1   3        1.94       35.68     36.80 o 
   1   1   3        1.94       35.72     16.23 o 
   2   1   3    13502.12    12809.17    572.27 o 
   3   1   3        6.13       12.46     21.10 o 
   4   1   3     1228.35     1155.72     27.53 o 
   5   1   3    18536.95    17730.74    688.69 o 
   6   1   3     1609.67     1430.16     69.86 o 
   7   1   3     8915.71     7777.98    487.03 o 
   8   1   3    13837.08    13347.96    487.93 o 
   9   1   3     5544.94     4971.16    249.08 o 
  10   1   3       17.98       28.77     32.29 o 
  11   1   3     1565.92     1288.39     35.96 o 
  12   1   3     9381.29     9311.96    195.01 o 
  13   1   3     1124.08     1191.88     42.16 o 
  14   1   3    11718.59    11722.46    220.23 o 
  15   1   3      155.76      102.61     25.41 o 
  16   1   3        7.27        0.22     17.61 o 
  17   1   3      174.10      106.84     17.79 o 
 -17   2   3      189.75      155.41     20.39 o 
 -16   2   3       83.76       60.11     14.38 o 
 -15   2   3       10.39        3.49     16.14 o 
 -14   2   3      695.68      668.94     27.27 o 
 -13   2   3     5421.60     5436.18    190.15 o 
 -12   2   3     1022.47     1124.49     37.37 o 
 -11   2   3       59.75       30.97     22.87 o 
 -10   2   3     3761.11     3426.50    140.63 o 
  -9   2   3     9930.91     9015.97    390.65 o 
  -8   2   3    30313.88    28741.70   1371.93 o 
  -7   2   3     3283.23     2777.87    101.70 o 
  -6   2   3    44269.39    39379.76   2171.17 o 
  -5   2   3    20347.31    20303.57    670.39 o 
  -4   2   3    19294.02    19248.82    898.30 o 
  -3   2   3     9307.32     9038.11    478.12 o 
  -2   2   3        6.38       32.85     14.70 o 
  -1   2   3    15259.32    13733.88   1148.81 o 
   0   2   3     1372.37     1342.35     63.45 o 
   1   2   3    15360.82    14341.59    956.41 o 
   2   2   3        4.53        9.37     10.60 o 
   3   2   3     8601.47     6905.22    320.56 o 
   4   2   3    21208.79    23236.71    453.09 o 
   5   2   3    19517.32    20975.61    997.74 o 
   6   2   3    44977.58    49818.78   3377.85 o 
   7   2   3     3659.38     2790.73    132.48 o 
   8   2   3    29265.25    27444.88   1057.37 o 
   9   2   3    10809.50     9750.50    296.85 o 
  10   2   3     3382.38     3119.01     61.73 o 
  11   2   3       58.66       70.74     20.77 o 
  12   2   3     1067.44     1009.01     45.47 o 
  13   2   3     5015.51     5294.43    209.87 o 
  14   2   3      756.96      798.30     30.78 o 
  15   2   3       39.55        7.76     18.99 o 
  16   2   3       55.44       60.19     18.14 o 
  17   2   3      162.75       85.77     12.26 o 
 -17   3   3      179.58      150.54     26.68 o 
 -16   3   3     2044.75     1960.62     32.72 o 
 -15   3   3      257.45      210.31     17.79 o 
 -14   3   3      270.69      236.85     20.31 o 
 -13   3   3      817.49      770.65     33.58 o 
 -12   3   3      193.71      256.25     33.17 o 
 -11   3   3      409.49      423.41     38.37 o 
 -10   3   3     4499.81     3860.65    267.16 o 
  -9   3   3    14714.20    13386.94    584.65 o 
  -8   3   3    15960.06    15922.44    809.15 o 
  -7   3   3    37501.52    36301.88   2201.03 o 
  -6   3   3    12633.14    12412.42    773.57 o 
  -5   3   3    51538.77    51690.50   3334.98 o 
  -4   3   3    31087.09    32590.26   1781.59 o 
  -3   3   3       93.05      194.00     40.43 o 
  -2   3   3    10094.14     9119.65     91.82 o 
  -1   3   3      275.68      312.69     18.72 o 
   0   3   3     5592.80     5901.86    177.30 o 
   1   3   3       75.17      310.08     67.38 o 
   2   3   3     9289.18     8836.26    260.23 o 
   3   3   3      102.13      132.42     16.72 o 
   4   3   3    29577.96    29491.44   1590.87 o 
   5   3   3    52846.45    56609.24   6522.18 o 
   6   3   3    12562.94    11907.35    564.80 o 
   7   3   3    36713.41    36225.63   1644.84 o 
   8   3   3    16946.53    15554.41    406.67 o 
   9   3   3    13913.77    12777.69    323.67 o 
  10   3   3     4856.75     4838.30    143.61 o 
  11   3   3      483.57      483.23     25.45 o 
  12   3   3      136.90       80.86     21.54 o 
  13   3   3      981.80      979.56     47.96 o 
  14   3   3      378.57      360.87     21.96 o 
  15   3   3      244.27      273.10     18.68 o 
  16   3   3     1950.17     1838.77     85.31 o 
  17   3   3      171.88      132.08     28.22 o 
 -17   4   3     3049.39     2961.46     31.66 o 
 -16   4   3      933.33     1099.92     23.66 o 
 -15   4   3     3118.02     3116.03     61.87 o 
 -14   4   3      614.83      517.74     22.08 o 
 -13   4   3      649.72      580.11     25.84 o 
 -12   4   3       63.45       32.45     19.99 o 
 -11   4   3     2754.72     2446.76     73.07 o 
 -10   4   3     1590.31     1642.73     68.60 o 
  -9   4   3     9787.53     9977.75    561.63 o 
  -8   4   3     8251.73     7857.87    318.29 o 
  -7   4   3      738.94      874.16    102.59 o 
  -6   4   3    19110.94    18954.86   1444.81 o 
  -5   4   3    36882.13    42014.46   4017.50 o 
  -4   4   3      502.73      500.00     27.87 o 
  -3   4   3    30967.41    32868.14   3008.28 o 
  -2   4   3    14949.68    14933.05    668.16 o 
  -1   4   3     1081.31     1149.82     42.38 o 
   0   4   3      262.49      296.18     20.72 o 
   1   4   3      930.03      879.19     28.88 o 
   2   4   3    16538.39    16936.40    126.66 o 
   3   4   3    29359.11    28513.04   1266.16 o 
   4   4   3      525.78      536.67     47.44 o 
   5   4   3    35769.99    37180.79    259.54 o 
   6   4   3    18461.46    19263.56   1047.67 o 
   7   4   3      730.58      613.36     63.86 o 
   8   4   3     7990.06     7515.21    356.91 o 
   9   4   3    10164.03    10189.78    588.18 o 
  10   4   3     1810.79     1886.01     82.51 o 
  11   4   3     2832.89     2929.91     43.20 o 
  12   4   3       27.34       41.80     20.73 o 
  13   4   3      696.11      753.56     24.40 o 
  14   4   3      770.74      895.51     30.78 o 
  15   4   3     3025.28     3280.76    109.28 o 
  16   4   3     1126.66     1052.11     45.85 o 
  17   4   3     2897.21     2409.80    101.76 o 
 -16   5   3     2886.16     3015.24     25.40 o 
 -15   5   3     2046.24     2172.50     28.45 o 
 -14   5   3     1966.24     1958.99     34.25 o 
 -13   5   3       82.03       47.85     17.93 o 
 -12   5   3     1503.54     1484.33     64.66 o 
 -11   5   3     9700.92    10200.46    128.53 o 
 -10   5   3     6602.99     6123.65    126.81 o 
  -9   5   3     3317.11     3192.13    233.46 o 
  -8   5   3     4312.99     4731.53    332.42 o 
  -7   5   3      711.77      620.14     45.59 o 
  -6   5   3     3893.72     4893.17    597.67 o 
  -5   5   3      207.78      182.10     56.13 o 
  -4   5   3    38840.38    38109.71   1284.26 o 
  -3   5   3    42982.75    43418.32   2126.04 o 
  -2   5   3    21773.04    23674.58    819.77 o 
  -1   5   3    16578.18    17478.99    776.64 o 
   0   5   3     2162.25     2839.17     75.88 o 
   1   5   3    18464.27    20168.66    429.44 o 
   2   5   3    20941.69    21333.91   1210.67 o 
   3   5   3    44095.14    38899.45   3163.91 o 
   4   5   3    37295.64    41097.42   1355.46 o 
   5   5   3      196.03      268.99     45.58 o 
   6   5   3     4454.83     4538.40    172.85 o 
   7   5   3      491.04      559.03     44.81 o 
   8   5   3     4031.67     3996.24    101.99 o 
   9   5   3     3612.27     3849.29    128.07 o 
  10   5   3     6423.28     6566.70    130.44 o 
  11   5   3     9512.44     9892.50    163.67 o 
  12   5   3     1629.41     1608.75     26.88 o 
  13   5   3      181.85      231.37     18.44 o 
  14   5   3     1906.28     2301.84     62.70 o 
  15   5   3     2436.20     2293.22     96.28 o 
  16   5   3     2779.72     2606.52    119.29 o 
  17   5   3      477.25      384.66     23.13 o 
 -16   6   3     1852.52     1905.60     39.22 o 
 -15   6   3      462.21      548.61     20.07 o 
 -14   6   3      507.38      516.94     20.28 o 
 -13   6   3      315.97      324.83     23.11 o 
 -12   6   3     4766.52     4745.96     89.65 o 
 -11   6   3     1599.79     1468.73     29.68 o 
 -10   6   3    22143.51    24392.73    399.76 o 
  -9   6   3     2942.06     3026.35     79.79 o 
  -8   6   3     1320.90     1051.99     62.68 o 
  -7   6   3      149.43      109.48     37.34 o 
  -6   6   3       13.61       15.48     65.53 o 
  -5   6   3     5324.40     4710.21    173.75 o 
  -4   6   3    14875.16    14935.60    557.26 o 
  -3   6   3    20280.61    21572.10    695.89 o 
  -2   6   3    50382.44    43386.09   1603.67 o 
  -1   6   3     4523.74     4008.20    131.34 o 
   0   6   3     2443.54     2653.92     72.61 o 
   1   6   3     4072.30     3962.96    111.81 o 
   2   6   3    51458.20    54793.96   2889.03 o 
   3   6   3    20180.74    20123.94   1020.64 o 
   4   6   3    14440.55    16070.97   1140.28 o 
   5   6   3     5894.00     5430.59    386.98 o 
   6   6   3        8.23        7.18     43.53 o 
   7   6   3       55.96       39.52     40.90 o 
   8   6   3     1420.17     1538.79    139.26 o 
   9   6   3     2736.40     2420.08     74.69 o 
  10   6   3    22268.94    23436.33    486.61 o 
  11   6   3     1609.16     1509.97     56.34 o 
  12   6   3     4455.54     4455.23     72.17 o 
  13   6   3      326.55      321.85     24.73 o 
  14   6   3      664.73      766.24     46.40 o 
  15   6   3      396.81      461.00     41.23 o 
  16   6   3     2004.20     1959.70     74.09 o 
 -16   7   3      234.48      221.53     16.06 o 
 -15   7   3     1308.14     1216.83     32.08 o 
 -14   7   3      220.07      179.99     15.38 o 
 -13   7   3      431.23      405.05     20.98 o 
 -12   7   3      885.52      932.24     30.10 o 
 -11   7   3    18397.79    20180.74    282.56 o 
 -10   7   3      251.11      286.71     25.35 o 
  -9   7   3     9069.03     9144.69    173.45 o 
  -8   7   3     1252.20     1319.81    161.35 o 
  -7   7   3       19.61        9.65     65.53 o 
  -6   7   3       32.69       12.97     22.32 o 
  -5   7   3      421.09      261.01     37.96 o 
  -4   7   3      328.82      312.04     39.07 o 
  -3   7   3    37850.66    42287.64    402.50 o 
  -2   7   3      295.13      341.68     29.47 o 
  -1   7   3    10018.67    10900.79    276.51 o 
   0   7   3     2491.70     2479.05     60.68 o 
   1   7   3    10471.50    10807.11    281.63 o 
   2   7   3      402.83      351.30     23.64 o 
   3   7   3    37121.66    40698.18   2677.53 o 
   4   7   3      472.70      433.69     24.50 o 
   5   7   3      243.59      328.06     26.88 o 
   6   7   3       83.52       33.96     26.34 o 
   7   7   3       20.38        9.65     49.14 o 
   8   7   3     1381.76     1461.48    199.77 o 
   9   7   3     8813.52    10252.90    248.72 o 
  10   7   3      306.88      356.69     31.95 o 
  11   7   3    18538.92    19158.59    204.90 o 
  12   7   3      806.62      925.15     26.82 o 
  13   7   3      446.74      513.74     30.92 o 
  14   7   3      234.45      235.92     21.02 o 
  15   7   3     1323.29     1463.47     60.33 o 
  16   7   3      294.33      283.28     17.94 o 
 -15   8   3     1542.43     1624.82     40.71 o 
 -14   8   3      502.66      457.77     22.11 o 
 -13   8   3     1452.45     1519.55     25.50 o 
 -12   8   3     2955.43     3448.03     39.58 o 
 -11   8   3     4074.01     4402.41     55.64 o 
 -10   8   3    13053.55    14300.57    417.63 o 
  -9   8   3     2051.43     1956.55     37.96 o 
  -8   8   3      192.32      189.66     24.28 o 
  -7   8   3     1285.75     1230.39    285.25 o 
  -6   8   3      655.55      594.73     41.83 o 
  -5   8   3     2342.53     2926.49     76.63 o 
  -4   8   3     6552.07     7034.29    136.95 o 
  -3   8   3    12016.06    13696.19    124.14 o 
  -2   8   3    33067.78    38005.47    740.93 o 
  -1   8   3    13528.72    15031.92    458.99 o 
   0   8   3      109.20      136.06     22.97 o 
   1   8   3    14017.47    16520.77    819.88 o 
   2   8   3    32250.42    36858.25   1969.52 o 
   3   8   3    12713.65    12793.51    604.26 o 
   4   8   3     6268.29     6411.44    328.37 o 
   5   8   3     1978.11     2135.86    109.87 o 
   6   8   3      704.21      701.36     41.30 o 
   7   8   3     1508.81     1702.26     60.59 o 
   8   8   3      175.17      173.30     22.92 o 
   9   8   3     2119.72     2544.71     87.53 o 
  10   8   3    13021.66    14103.20    123.66 o 
  11   8   3     4089.65     4149.74    123.66 o 
  12   8   3     3301.11     3542.03    114.10 o 
  13   8   3     1404.62     1590.35     52.27 o 
  14   8   3      508.54      503.79     24.71 o 
  15   8   3     1694.87     1666.40     69.94 o 
 -15   9   3     1298.96     1253.38     34.01 o 
 -14   9   3      893.73     1018.39     42.37 o 
 -13   9   3      107.56       89.87     17.85 o 
 -12   9   3     1557.89     1753.64     35.34 o 
 -11   9   3     3674.02     4335.31     76.31 o 
 -10   9   3     2276.20     2434.84     45.20 o 
  -9   9   3      421.08      391.29     22.55 o 
  -8   9   3     2459.03     2114.09     94.60 o 
  -7   9   3     4349.80     4213.58     94.39 o 
  -6   9   3     2092.04     2313.87    148.88 o 
  -5   9   3     2133.63     2432.72     77.14 o 
  -4   9   3    10775.09    12099.99    156.80 o 
  -3   9   3    19539.22    21550.89    491.73 o 
  -2   9   3    15124.83    16853.81    384.72 o 
  -1   9   3     8362.15     9498.39    503.23 o 
   0   9   3     4421.49     4725.74    313.39 o 
   1   9   3     7600.08     7827.77    337.37 o 
   2   9   3    16214.69    16417.24    648.76 o 
   3   9   3    18733.11    18850.44   1063.64 o 
   4   9   3    11045.11    11412.89    439.26 o 
   5   9   3     2361.69     2726.09    221.22 o 
   6   9   3     1935.38     1708.96    106.60 o 
   7   9   3     4099.06     5134.10     83.42 o 
   8   9   3     2433.75     3307.25    172.16 o 
   9   9   3      407.68      467.61     62.01 o 
  10   9   3     2255.58     2299.34     69.80 o 
  11   9   3     4090.54     4401.69    116.67 o 
  12   9   3     1443.86     1629.64     44.25 o 
  13   9   3       85.98       36.90     15.03 o 
  14   9   3      941.94     1089.93     69.50 o 
  15   9   3     1155.73     1167.65     92.39 o 
 -14  10   3      639.03      676.80     30.78 o 
 -13  10   3       97.93      152.05     16.80 o 
 -12  10   3       18.46       11.12     15.04 o 
 -11  10   3      439.65      458.40     20.43 o 
 -10  10   3      167.05      182.53     20.35 o 
  -9  10   3     1767.67     1662.39     72.18 o 
  -8  10   3     7374.37     7676.14    166.80 o 
  -7  10   3      955.56      928.49     21.49 o 
  -6  10   3    18190.77    19847.91    437.57 o 
  -5  10   3     6636.36     6279.45    260.58 o 
  -4  10   3     1127.79     1228.63     66.63 o 
  -3  10   3     7340.34     7758.58    420.96 o 
  -2  10   3     7787.08     8581.11    443.46 o 
  -1  10   3      279.52      249.89     48.04 o 
   0  10   3      640.23      585.52     98.89 o 
   1  10   3      392.77      398.55     69.96 o 
   2  10   3     7017.47     7298.44    429.37 o 
   3  10   3     7836.19     8205.86    433.95 o 
   4  10   3     1347.47     1651.29     65.12 o 
   5  10   3     6400.11     7279.87    126.83 o 
   6  10   3    18278.75    21485.64    227.50 o 
   7  10   3     1047.73     1239.97     53.70 o 
   8  10   3     7253.69     8482.16    101.76 o 
   9  10   3     1673.92     1798.60     47.00 o 
  10  10   3      187.88      143.68     26.53 o 
  11  10   3      319.34      336.45     34.42 o 
  12  10   3       68.16       46.29     18.83 o 
  13  10   3      179.38      137.82     17.66 o 
  14  10   3      521.59      500.27     62.21 o 
 -14  11   3      161.13      160.00     15.23 o 
 -13  11   3      247.31      287.50     20.78 o 
 -12  11   3      519.95      535.14     16.69 o 
 -11  11   3        4.01        0.45     18.32 o 
 -10  11   3      283.97      254.39     17.76 o 
  -9  11   3     2646.75     2997.89     58.56 o 
  -8  11   3     3797.52     3977.60     83.81 o 
  -7  11   3    20204.97    21897.91    323.84 o 
  -6  11   3     1262.81     1129.12     59.77 o 
  -5  11   3    15810.02    16206.02    398.52 o 
  -4  11   3     4484.44     3738.96    191.42 o 
  -3  11   3      434.32      317.73     43.06 o 
  -2  11   3      390.38      336.11     35.41 o 
  -1  11   3     1447.13     1661.70     93.65 o 
   0  11   3     3361.35     3498.36    213.99 o 
   1  11   3     1599.21     1395.61     63.88 o 
   2  11   3      554.74      408.05     19.18 o 
   3  11   3      523.38      493.82     17.68 o 
   4  11   3     4468.23     5117.08     64.45 o 
   5  11   3    15795.01    17476.27    211.51 o 
   6  11   3     1215.48     1314.92     35.17 o 
   7  11   3    20403.74    23420.00    486.08 o 
   8  11   3     3885.04     3846.41     46.94 o 
   9  11   3     2866.86     2984.97     53.02 o 
  10  11   3      173.99      202.64     25.40 o 
  11  11   3        8.84       24.45     21.31 o 
  12  11   3      693.68      845.61     27.19 o 
  13  11   3      179.68      195.99     15.26 o 
  14  11   3      193.49      151.35     26.04 o 
 -13  12   3     2578.69     2378.94    189.46 o 
 -12  12   3       17.26       24.48     13.90 o 
 -11  12   3      585.70      558.82     18.20 o 
 -10  12   3       74.55       93.02     17.43 o 
  -9  12   3     1376.47     1415.89     39.77 o 
  -8  12   3     4911.34     5433.05     74.06 o 
  -7  12   3     1946.62     2010.00     56.90 o 
  -6  12   3    11418.29    11279.90    244.26 o 
  -5  12   3     2173.80     1879.58     83.68 o 
  -4  12   3     1106.26     1079.57     36.28 o 
  -3  12   3      356.15      312.04     22.51 o 
  -2  12   3      925.85     1024.06     53.03 o 
  -1  12   3     5107.55     4837.69    186.78 o 
   0  12   3      831.51      874.18     33.99 o 
   1  12   3     4657.34     4566.96    120.82 o 
   2  12   3     1023.67      929.85     37.53 o 
   3  12   3      437.94      382.48     22.18 o 
   4  12   3     1014.06      995.08     31.61 o 
   5  12   3     2282.66     2348.97     40.34 o 
   6  12   3    11124.92    12236.87    112.13 o 
   7  12   3     1917.02     2011.45     38.24 o 
   8  12   3     5424.67     5543.47     95.53 o 
   9  12   3     1233.16     1264.58     28.07 o 
  10  12   3      129.35       76.23     24.47 o 
  11  12   3      744.65      989.27     39.52 o 
  12  12   3       11.65       10.23     17.71 o 
  13  12   3     2775.67     2684.86    251.14 o 
 -12  13   3     3573.45     3267.81    325.55 o 
 -11  13   3       91.19       69.78     15.01 o 
 -10  13   3      269.51      336.44     20.50 o 
  -9  13   3        0.21       23.77     19.70 o 
  -8  13   3     2071.43     2263.81     40.11 o 
  -7  13   3     1670.53     1799.96     41.64 o 
  -6  13   3       47.50       27.79     20.10 o 
  -5  13   3      302.36      289.92     27.99 o 
  -4  13   3      615.73      615.37     25.35 o 
  -3  13   3      779.32      624.50     24.98 o 
  -2  13   3     3484.63     3227.85     83.46 o 
  -1  13   3      761.86      631.13     25.89 o 
   0  13   3    24173.94    21805.31    256.24 o 
   1  13   3      699.76      685.32     26.10 o 
   2  13   3     3049.64     3009.24     93.06 o 
   3  13   3      891.48      841.57     31.09 o 
   4  13   3      662.67      745.06     58.96 o 
   5  13   3      225.58      166.47     27.57 o 
   6  13   3       48.38       33.14     26.55 o 
   7  13   3     1729.50     1971.71     35.48 o 
   8  13   3     1994.73     2197.35     42.44 o 
   9  13   3       30.28       14.44     23.20 o 
  10  13   3      409.85      480.41     30.47 o 
  11  13   3       63.22       59.93     14.63 o 
  12  13   3     3786.25     3584.14   1090.72 o 
 -11  14   3     1316.38     1138.27    133.47 o 
 -10  14   3      456.11      432.55     20.79 o 
  -9  14   3      218.37      226.19     22.26 o 
  -8  14   3      192.14      147.33     29.63 o 
  -7  14   3      588.81      542.36     29.81 o 
  -6  14   3       99.65       42.47     17.92 o 
  -5  14   3     1324.70     1287.03     38.27 o 
  -4  14   3      546.30      507.53     18.10 o 
  -3  14   3      526.36      460.37     18.82 o 
  -2  14   3     1054.27      917.56     25.78 o 
  -1  14   3    17853.11    16680.12    356.19 o 
   0  14   3      303.54      358.26     25.42 o 
   1  14   3    17406.67    15923.34    315.30 o 
   2  14   3     1150.79     1081.46     57.81 o 
   3  14   3      565.73      490.95     36.62 o 
   4  14   3      737.35      843.24     29.92 o 
   5  14   3     1315.36     1403.64     31.88 o 
   6  14   3      191.45      212.20     23.29 o 
   7  14   3      578.73      675.91     30.38 o 
   8  14   3      183.53      133.04     23.57 o 
   9  14   3      249.09      265.54     28.72 o 
  10  14   3      355.42      315.81     34.79 o 
  11  14   3     1458.70     1386.18    282.68 o 
 -10  15   3      189.95      135.89     18.33 o 
  -9  15   3     1073.40      937.47     97.15 o 
  -8  15   3     1450.06     1468.13     29.45 o 
  -7  15   3      779.39      665.93     25.14 o 
  -6  15   3      165.91      109.87     19.04 o 
  -5  15   3     1335.47     1310.37     41.78 o 
  -4  15   3     2410.50     2355.53     52.83 o 
  -3  15   3      345.22      247.12     23.33 o 
  -2  15   3      760.98      617.31     21.15 o 
  -1  15   3      328.88      384.67     30.97 o 
   0  15   3    10942.97     9924.51    201.69 o 
   1  15   3      351.68      281.04     23.79 o 
   2  15   3      767.40      708.81     32.25 o 
   3  15   3      342.76      405.09     23.04 o 
   4  15   3     2373.97     2702.85     56.81 o 
   5  15   3     1648.19     1664.05     30.08 o 
   6  15   3      135.86      118.40     19.87 o 
   7  15   3      814.54      854.85     22.98 o 
   8  15   3     1540.37     1720.78    113.48 o 
   9  15   3      927.73      808.91    146.63 o 
  10  15   3      203.18      222.03     23.12 o 
  -8  16   3     1466.29     1208.37     67.10 o 
  -7  16   3      509.92      516.25     17.89 o 
  -6  16   3     1993.78     1976.26     40.78 o 
  -5  16   3     2300.07     2373.03     65.82 o 
  -4  16   3     1341.75     1466.09     25.18 o 
  -3  16   3     2037.57     2057.84     29.31 o 
  -2  16   3      132.67      121.31     15.19 o 
  -1  16   3      313.89      280.62     18.65 o 
   0  16   3       25.06        6.09     19.53 o 
   1  16   3      283.16      299.18     30.92 o 
   2  16   3       92.14      104.38     29.82 o 
   3  16   3     2012.35     2069.07     80.52 o 
   4  16   3     1633.83     1586.45     28.97 o 
   5  16   3     2175.20     2210.74     29.30 o 
   6  16   3     2160.01     2158.78     40.46 o 
   7  16   3      613.26      616.94     33.58 o 
   8  16   3     1345.94     1360.42    154.14 o 
  -6  17   3      553.34      499.79     16.75 o 
  -5  17   3     1842.35     1929.68     26.01 o 
  -4  17   3     3754.61     3602.63     92.57 o 
  -3  17   3       76.56      116.08     30.38 o 
  -2  17   3      514.73      485.30     18.20 o 
  -1  17   3       82.83       26.59     15.99 o 
   0  17   3       14.50        0.22     16.37 o 
   1  17   3       79.31       59.41     18.45 o 
   2  17   3      484.80      467.52     21.90 o 
   3  17   3       82.22       90.85     36.58 o 
   4  17   3     3628.72     3609.84     43.66 o 
   5  17   3     2071.11     1998.65     35.90 o 
  -3  18   3     1502.31     1328.93     34.63 o 
  -2  18   3      626.28      488.64     62.66 o 
  -1  18   3        6.82       18.58     13.19 o 
   0  18   3       32.66        7.96     10.18 o 
   1  18   3        8.99        5.18     11.37 o 
   2  18   3      703.70      608.24     20.10 o 
   3  18   3     1392.32     1282.37     45.25 o 
   1   0   4     1456.51     1520.94    146.66 o 
   3   0   4    20867.61    21109.03    493.65 o 
   4   0   4     7089.62     7764.74    231.59 o 
   5   0   4     5524.46     4985.03     58.60 o 
   6   0   4     1599.90     1610.27     49.19 o 
   7   0   4     3873.85     3143.11    167.54 o 
   8   0   4     6375.98     5214.55    292.79 o 
   9   0   4     3896.89     3360.69    159.10 o 
  10   0   4      105.38       79.39     35.01 o 
  11   0   4      367.28      410.34     24.57 o 
  12   0   4    14860.85    14175.01    273.03 o 
  13   0   4        3.79       89.73     49.46 o 
  14   0   4     9812.88     9621.65    164.97 o 
  15   0   4     2026.40     2090.57    135.77 o 
  16   0   4      682.28      623.52     23.56 o 
  17   0   4      338.07      332.24     16.20 o 
 -17   1   4       16.71        1.80     16.11 o 
 -16   1   4      956.85      841.98     20.56 o 
 -15   1   4     1892.60     1885.15     44.51 o 
 -14   1   4      445.35      385.70     25.80 o 
 -13   1   4    13643.32    13974.36    407.84 o 
 -12   1   4      760.67      759.79     31.06 o 
 -11   1   4     2689.73     2875.57     46.94 o 
 -10   1   4     1390.72     1204.05     44.99 o 
  -9   1   4     6180.21     5268.68    276.21 o 
  -8   1   4    13393.12    11991.80    580.66 o 
  -7   1   4     3543.31     3183.21     96.76 o 
  -6   1   4    11816.12    11037.75    416.72 o 
  -5   1   4    13237.80    11854.88    449.64 o 
  -4   1   4    13223.08    14149.83    645.49 o 
  -3   1   4     1985.56     2343.08    141.57 o 
  -2   1   4     4831.19     5006.14    261.95 o 
   0   1   4     1510.74     1463.21     34.14 o 
   2   1   4     4617.81     4940.14    286.76 o 
   3   1   4     1742.67     2270.22     42.00 o 
   4   1   4    12385.76    13206.15    249.92 o 
   5   1   4    12593.59    13986.36    290.40 o 
   6   1   4    11269.48    11390.37    472.41 o 
   7   1   4     3505.29     3374.09    204.76 o 
   8   1   4    14326.76    12390.61    486.28 o 
   9   1   4     5803.59     4717.32    243.02 o 
  10   1   4     1554.64     1384.57    105.55 o 
  11   1   4     2740.81     2497.84     74.66 o 
  12   1   4      737.47      735.27     76.03 o 
  13   1   4    14157.95    12931.71    143.91 o 
  14   1   4      487.16      414.51     31.37 o 
  15   1   4     1907.50     1796.76     85.65 o 
  16   1   4     1003.33      949.77     45.78 o 
  17   1   4       24.39        1.80      9.95 o 
 -17   2   4      353.57      324.60     18.28 o 
 -16   2   4      205.49      166.84     16.16 o 
 -15   2   4      439.31      405.86     24.37 o 
 -14   2   4     2451.86     2386.90     81.25 o 
 -13   2   4     1238.04     1256.35     38.10 o 
 -12   2   4     3343.01     3345.81    101.80 o 
 -11   2   4     1808.02     1493.90     29.60 o 
 -10   2   4     5059.71     5180.49    252.32 o 
  -9   2   4     9450.55     8072.55    489.84 o 
  -8   2   4    14801.07    13966.08    751.04 o 
  -7   2   4    33105.91    30828.28   1402.88 o 
  -6   2   4     2366.02     2069.78     80.87 o 
  -5   2   4    36010.32    37809.55   1439.12 o 
  -4   2   4    14266.06    14133.12    701.47 o 
  -3   2   4     1116.51     1376.51     90.32 o 
  -2   2   4     9292.06     8433.95    199.88 o 
  -1   2   4     4184.80     4114.13     48.98 o 
   1   2   4     4000.78     4706.82     37.64 o 
   2   2   4     8411.94     7816.20    156.23 o 
   3   2   4     1108.71      771.34     19.61 o 
   4   2   4    14951.60    17292.73    560.60 o 
   5   2   4    34710.54    38072.48   2257.58 o 
   6   2   4     2663.86     2784.17    177.02 o 
   7   2   4    33598.13    30432.43   2780.68 o 
   8   2   4    14191.21    12100.32    946.39 o 
   9   2   4     9526.22     8485.47    690.68 o 
  10   2   4     4478.54     3961.18    195.24 o 
  11   2   4     1527.68     1669.26     70.94 o 
  12   2   4     3553.03     3395.93    157.75 o 
  13   2   4     1181.18     1084.82     57.52 o 
  14   2   4     2401.32     2398.10    116.57 o 
  15   2   4      483.35      490.83     35.37 o 
  16   2   4      149.30      115.67     41.07 o 
  17   2   4      374.83      273.43     45.91 o 
 -17   3   4     1144.98      975.25     20.90 o 
 -16   3   4      107.66       99.36     14.48 o 
 -15   3   4     1033.85      931.43     24.34 o 
 -14   3   4      923.42      855.73     24.18 o 
 -13   3   4     1055.53     1053.85     45.92 o 
 -12   3   4     1001.99     1239.58     51.14 o 
 -11   3   4     1842.07     1876.67     53.75 o 
 -10   3   4     1397.98     1086.07     35.11 o 
  -9   3   4    13183.01    11881.75    497.03 o 
  -8   3   4    25584.32    23888.30   1365.93 o 
  -7   3   4     3504.66     3136.15    163.45 o 
  -6   3   4    41936.10    42728.99   3033.53 o 
  -5   3   4    29383.54    30000.29   1438.26 o 
  -4   3   4    10017.85    11177.84   1172.50 o 
  -3   3   4    18556.13    17773.65    397.17 o 
  -2   3   4      580.58      941.24     18.25 o 
  -1   3   4     3441.10     3950.83    121.50 o 
   0   3   4    20684.81    21665.73    520.70 o 
   1   3   4     3060.32     3492.04     74.45 o 
   2   3   4      574.32      582.15     18.63 o 
   3   3   4    20690.47    18366.21    174.57 o 
   4   3   4    10118.71    10137.22    719.24 o 
   5   3   4    30765.42    31017.83   1896.42 o 
   6   3   4    41161.56    38947.97   2008.25 o 
   7   3   4     3552.82     3165.92    198.38 o 
   8   3   4    27226.96    23953.57   1844.75 o 
   9   3   4    12498.41    10871.51    609.91 o 
  10   3   4      979.57     1103.50     34.13 o 
  11   3   4     1560.24     1373.91     53.06 o 
  12   3   4      998.84      824.85     48.24 o 
  13   3   4      991.82     1008.91     40.08 o 
  14   3   4      797.05      790.81     30.54 o 
  15   3   4      937.04      904.29     36.19 o 
  16   3   4      127.77      115.11     22.68 o 
  17   3   4     1210.21      909.32     30.57 o 
 -16   4   4     2278.51     2304.85     26.40 o 
 -15   4   4     1014.50     1075.40     24.79 o 
 -14   4   4     1036.88     1059.72     25.12 o 
 -13   4   4     1227.38     1324.73     34.81 o 
 -12   4   4      524.53      572.67     23.60 o 
 -11   4   4     1170.84     1083.72     26.79 o 
 -10   4   4     9270.59     9212.61    241.09 o 
  -9   4   4      650.41      704.83    139.67 o 
  -8   4   4     6306.04     6041.45    623.48 o 
  -7   4   4    23401.64    22501.04   1736.30 o 
  -6   4   4    10654.88    11021.25    909.27 o 
  -5   4   4     9818.04     9154.18    602.14 o 
  -4   4   4    40641.98    36848.28    688.07 o 
  -3   4   4     5302.94     7146.69   1084.37 o 
  -2   4   4    13632.07    14433.47    561.97 o 
  -1   4   4    11588.07    13095.19    457.69 o 
   0   4   4     4759.77     5551.02    159.68 o 
   1   4   4    10826.91    12021.29    256.58 o 
   2   4   4    14561.13    15944.29    438.00 o 
   3   4   4     5400.32     6015.53    315.63 o 
   5   4   4     9690.89     9076.17    683.75 o 
   6   4   4    10246.09     9313.74    631.17 o 
   7   4   4    24719.92    21062.43   1304.53 o 
   8   4   4     6413.10     5494.50    260.76 o 
   9   4   4      903.72      704.18     64.65 o 
  10   4   4     8475.09     8053.83    160.14 o 
  11   4   4     1187.29     1148.58     28.79 o 
  12   4   4      615.60      427.04     30.73 o 
  13   4   4     1282.96     1278.42     49.66 o 
  14   4   4     1010.04     1040.30     32.30 o 
  15   4   4      919.67      991.07     48.04 o 
  16   4   4     2355.98     2284.06    124.25 o 
 -16   5   4     1107.14     1206.07     23.26 o 
 -15   5   4     1194.98     1135.24     19.47 o 
 -14   5   4      887.73      874.45     23.17 o 
 -13   5   4     1090.78     1098.93     43.84 o 
 -12   5   4     2264.85     2328.84     33.68 o 
 -11   5   4     3625.80     3440.08     54.59 o 
 -10   5   4     6172.50     6206.65     65.75 o 
  -9   5   4     7196.02     7103.72    158.28 o 
  -8   5   4      723.46      589.46     47.99 o 
  -7   5   4     5773.55     5104.81    152.55 o 
  -6   5   4     3769.76     2871.61     85.92 o 
  -5   5   4    29885.26    27512.58   1659.93 o 
  -4   5   4     5121.65     4503.58     54.86 o 
  -3   5   4    33905.04    35353.61   2110.93 o 
  -2   5   4    33104.22    35570.88   1069.44 o 
  -1   5   4    14850.27    13382.78    434.60 o 
   0   5   4     6322.01     5834.55     93.77 o 
   1   5   4    14187.01    15718.01    210.60 o 
   2   5   4    32053.74    34349.68   1430.34 o 
   3   5   4    35525.50    36289.98   1465.30 o 
   4   5   4     5053.01     4353.17    243.02 o 
   5   5   4    27140.58    30198.23    270.18 o 
   6   5   4     3905.46     3460.32    613.35 o 
   7   5   4     5443.38     5418.92    406.66 o 
   8   5   4      830.69      820.28    174.14 o 
   9   5   4     7215.45     6673.07    191.79 o 
  10   5   4     6228.12     5866.48    142.23 o 
  11   5   4     3291.49     3186.56     51.76 o 
  12   5   4     2733.89     2475.24     47.84 o 
  13   5   4     1168.37     1040.26     27.22 o 
  14   5   4      849.23      914.23     50.60 o 
  15   5   4     1175.75     1340.38     80.75 o 
  16   5   4     1059.92     1010.15     21.42 o 
 -16   6   4      495.89      477.63     17.95 o 
 -15   6   4     1311.42     1388.25     25.43 o 
 -14   6   4      303.70      303.53     16.79 o 
 -13   6   4      465.06      536.73     20.84 o 
 -12   6   4      455.45      383.09     23.57 o 
 -11   6   4    13052.39    13566.89    120.27 o 
 -10   6   4     3503.09     3575.81     41.10 o 
  -9   6   4     7775.01     8709.92    135.94 o 
  -8   6   4     1571.48     1581.74     82.31 o 
  -7   6   4      248.98      236.84     42.74 o 
  -6   6   4    10975.69     9066.45    205.56 o 
  -5   6   4     1689.57     1434.52     41.00 o 
  -4   6   4    16447.77    17367.19   1116.70 o 
  -3   6   4    37851.96    40268.16   2318.59 o 
  -2   6   4     6167.66     5892.41    256.03 o 
  -1   6   4    14263.38    14178.26    599.93 o 
   0   6   4     4247.63     4808.08    126.73 o 
   1   6   4    13441.58    14474.41    365.21 o 
   2   6   4     6517.44     6771.09    116.19 o 
   3   6   4    36904.03    40694.00   1263.67 o 
   4   6   4    15626.52    15371.77   1005.36 o 
   5   6   4     1741.42     1520.75    212.50 o 
   6   6   4     9513.84    10788.89    170.80 o 
   7   6   4      196.92      211.84     40.16 o 
   8   6   4     1800.38     1787.72    164.37 o 
   9   6   4     8105.94     7273.29    181.55 o 
  10   6   4     3422.20     2976.95     64.82 o 
  11   6   4    13585.59    13394.12    224.96 o 
  12   6   4      493.96      483.24     35.99 o 
  13   6   4      684.21      670.00     40.07 o 
  14   6   4      331.81      337.46     25.93 o 
  15   6   4     1286.28     1235.27     52.77 o 
  16   6   4      524.15      452.50     20.17 o 
 -16   7   4     1012.98      907.25     31.46 o 
 -15   7   4      269.00      248.28     15.51 o 
 -14   7   4      485.77      513.53     19.87 o 
 -13   7   4      906.67      913.83     21.90 o 
 -12   7   4     5672.83     6205.25     56.89 o 
 -11   7   4      223.46      260.46     26.12 o 
 -10   7   4    19729.96    21097.27    192.23 o 
  -9   7   4      364.25      384.81     19.38 o 
  -8   7   4     1522.45     1754.68     43.65 o 
  -7   7   4      807.64     1285.70    112.63 o 
  -6   7   4      111.00       64.54     33.26 o 
  -5   7   4     7492.54     8142.03    778.96 o 
  -4   7   4    19718.22    20868.46   1782.88 o 
  -3   7   4     1847.11     1851.78     73.99 o 
  -2   7   4    34904.94    38242.87    842.66 o 
  -1   7   4     1460.22     1597.37     45.26 o 
   0   7   4     2235.57     2503.61     60.44 o 
   1   7   4     1477.99     1419.73     72.41 o 
   2   7   4    34875.23    38631.73   1112.17 o 
   3   7   4     2128.24     2218.50    106.67 o 
   4   7   4    20683.68    20605.69    876.40 o 
   5   7   4     6730.75     7331.01    384.73 o 
   6   7   4       91.37       84.91     34.18 o 
   7   7   4      850.26      551.35     87.24 o 
   8   7   4     1667.00     1115.94    124.62 o 
   9   7   4      479.32      427.27    126.54 o 
  10   7   4    19598.70    19483.95    146.30 o 
  11   7   4      183.52      243.50     30.06 o 
  12   7   4     5617.89     5739.90    120.05 o 
  13   7   4      888.03      977.40     41.03 o 
  14   7   4      407.51      361.66     20.53 o 
  15   7   4      254.14      248.96     19.40 o 
  16   7   4     1026.42      795.57     25.84 o 
 -15   8   4      977.05      959.28     25.50 o 
 -14   8   4     1101.05     1146.82     25.04 o 
 -13   8   4     1644.47     1853.27     24.93 o 
 -12   8   4     1307.02     1409.85     27.91 o 
 -11   8   4    11328.91    12318.83     67.51 o 
 -10   8   4     1498.95     1503.16     31.52 o 
  -9   8   4     4972.37     4943.48     79.08 o 
  -8   8   4      940.40     1121.98     38.86 o 
  -7   8   4      413.81      483.00     17.62 o 
  -6   8   4      947.94     1117.26     60.32 o 
  -5   8   4     1034.16      981.50    131.98 o 
  -4   8   4     4014.55     4359.80    253.51 o 
  -3   8   4    30640.32    34798.03    862.50 o 
  -2   8   4    13826.84    15599.80    310.45 o 
  -1   8   4    15446.44    16941.28    316.29 o 
   0   8   4     6291.79     6740.50    173.03 o 
   1   8   4    16452.99    18638.98    807.85 o 
   2   8   4    13350.59    14842.23    931.65 o 
   3   8   4    32554.72    32704.70   1684.08 o 
   4   8   4     4182.13     3975.21    206.53 o 
   5   8   4     1070.48     1002.99     36.88 o 
   6   8   4     1058.59      945.37     69.26 o 
   7   8   4      459.05      420.79     42.46 o 
   8   8   4      866.34      890.58     29.49 o 
   9   8   4     4757.76     4869.02    339.21 o 
  10   8   4     1462.74     1423.25     53.41 o 
  11   8   4    10537.65    11280.90    174.58 o 
  12   8   4     1329.88     1460.59     72.92 o 
  13   8   4     1231.20     1397.07     40.96 o 
  14   8   4     1037.69     1054.88     46.00 o 
  15   8   4      997.95      993.81     85.92 o 
 -15   9   4     1588.21     1610.64     35.99 o 
 -14   9   4      778.07      837.98     20.66 o 
 -13   9   4      855.34      966.92     26.52 o 
 -12   9   4     2445.90     2881.80     44.84 o 
 -11   9   4     2624.72     2724.25     37.00 o 
 -10   9   4     3576.85     3720.86     72.57 o 
  -9   9   4     2053.78     2100.86     70.75 o 
  -8   9   4     1195.56     1139.55     21.55 o 
  -7   9   4      396.21      359.18     23.19 o 
  -6   9   4     5060.41     6032.93    120.81 o 
  -5   9   4     5243.05     5486.49    232.47 o 
  -4   9   4     2167.98     2579.06     81.25 o 
  -3   9   4    13698.08    14777.96    164.02 o 
  -2   9   4    15173.92    16135.13    739.24 o 
  -1   9   4     8425.18     9233.99    448.70 o 
   0   9   4     5749.50     6514.78    289.16 o 
   1   9   4     8055.58     8385.98    559.48 o 
   2   9   4    15611.07    16573.84    807.64 o 
   3   9   4    13201.28    12856.65    798.25 o 
   4   9   4     2632.45     2471.72    215.45 o 
   5   9   4     5502.57     5461.70    358.81 o 
   6   9   4     5392.49     5208.40    155.61 o 
   7   9   4      423.67      423.89     28.72 o 
   8   9   4     1124.45     1326.02    175.73 o 
   9   9   4     2126.59     1877.53     60.29 o 
  10   9   4     3167.89     3369.50    212.38 o 
  11   9   4     2818.75     3048.26     79.41 o 
  12   9   4     2089.81     2230.78     35.41 o 
  13   9   4      836.65      891.73     16.97 o 
  14   9   4      735.00      690.49     46.78 o 
  15   9   4     1567.43     1341.69    104.59 o 
 -14  10   4      472.08      612.26     28.20 o 
 -13  10   4      365.55      496.05     21.83 o 
 -12  10   4      112.12      104.29     17.90 o 
 -11  10   4      799.45      922.54     27.46 o 
 -10  10   4     3363.24     3794.50     90.27 o 
  -9  10   4      895.06      991.49     73.10 o 
  -8  10   4     1600.66     1557.04     39.79 o 
  -7  10   4    15422.50    16704.84    312.97 o 
  -6  10   4     2253.70     2326.31     57.62 o 
  -5  10   4     6277.44     6605.64    216.00 o 
  -4  10   4    10474.18    10080.17    486.39 o 
  -3  10   4     1276.97     1067.65     83.60 o 
  -2  10   4     7492.60     8470.01    673.28 o 
  -1  10   4     2749.44     2944.19    281.49 o 
   0  10   4     1268.86     1319.84    161.59 o 
   1  10   4     3016.06     3106.99    333.64 o 
   2  10   4     6842.85     6827.34    341.02 o 
   3  10   4      957.60     1068.97     80.59 o 
   4  10   4     9791.60    10386.16    277.84 o 
   5  10   4     6343.32     6801.27    122.30 o 
   6  10   4     2333.05     2419.08     37.94 o 
   7  10   4    15202.47    17267.59    352.20 o 
   8  10   4     1595.32     1629.03     99.06 o 
   9  10   4      798.68      983.93     57.67 o 
  10  10   4     3793.59     3545.55    174.83 o 
  11  10   4      748.90      711.16     38.59 o 
  12  10   4      123.20      177.56     18.19 o 
  13  10   4      276.45      240.35     18.35 o 
  14  10   4      458.45      462.16    110.37 o 
 -13  11   4      304.89      285.02     11.63 o 
 -12  11   4      106.20      169.89     15.30 o 
 -11  11   4       37.36       37.53     16.03 o 
 -10  11   4      172.09      214.52     42.90 o 
  -9  11   4     3034.22     3331.12     40.88 o 
  -8  11   4    10397.65    10963.85    149.50 o 
  -7  11   4      567.56      555.46     23.92 o 
  -6  11   4    18558.60    19337.67    450.07 o 
  -5  11   4     5574.95     5029.65    140.90 o 
  -4  11   4     2059.45     1790.38    144.95 o 
  -3  11   4     4465.59     4233.62    173.66 o 
  -2  11   4     2136.84     1618.35     65.25 o 
  -1  11   4     1239.22     1375.87     41.53 o 
   0  11   4      809.08      815.53     38.51 o 
   1  11   4     1081.96     1039.17     41.35 o 
   2  11   4     1689.81     2022.66     46.59 o 
   3  11   4     3939.37     3925.62     57.17 o 
   4  11   4     2015.93     2154.04     39.73 o 
   5  11   4     5088.56     5244.18     76.66 o 
   6  11   4    18921.12    20712.20    231.52 o 
   7  11   4      514.64      597.90     24.55 o 
   8  11   4     9610.38    11206.34    219.81 o 
   9  11   4     3347.99     3554.04     52.08 o 
  10  11   4      164.22      169.99     19.64 o 
  11  11   4       79.22       75.92     18.56 o 
  12  11   4       92.83       64.95     17.65 o 
  13  11   4      271.24      292.87     17.08 o 
 -13  12   4       86.56       87.30     18.18 o 
 -12  12   4     1037.74      969.01     62.17 o 
 -11  12   4       15.03        6.55     14.58 o 
 -10  12   4       45.58       29.42     16.35 o 
  -9  12   4     2204.81     2502.64     35.51 o 
  -8  12   4     1820.57     1887.22     27.86 o 
  -7  12   4    10300.31    11047.08    200.44 o 
  -6  12   4      252.26      191.41     19.62 o 
  -5  12   4     4903.19     4625.61     97.52 o 
  -4  12   4     1264.50     1272.01     50.06 o 
  -3  12   4      864.00      873.40     34.96 o 
  -2  12   4     1509.84     1480.42     33.43 o 
  -1  12   4      611.80      564.90     29.37 o 
   0  12   4     8855.67     8535.56    246.25 o 
   1  12   4      598.32      620.19     24.40 o 
   2  12   4     1571.55     1501.22     33.46 o 
   3  12   4      807.60      821.02     28.76 o 
   4  12   4     1231.36     1019.73     33.32 o 
   5  12   4     5433.27     5441.93    140.10 o 
   6  12   4      212.46      214.51     25.46 o 
   7  12   4    10002.29    11222.48    128.58 o 
   8  12   4     1895.48     2038.25     35.63 o 
   9  12   4     2005.55     2128.81     39.15 o 
  10  12   4       75.51      127.64     19.89 o 
  11  12   4       13.26        9.32     12.97 o 
  12  12   4      988.16      908.32     39.48 o 
 -12  13   4       11.55       14.95     10.50 o 
 -11  13   4      716.30      720.37     48.43 o 
 -10  13   4      261.51      319.16     19.41 o 
  -9  13   4      524.05      520.01     23.13 o 
  -8  13   4     2484.87     2862.62     74.20 o 
  -7  13   4      815.73      785.74     26.06 o 
  -6  13   4     2013.71     2163.09     37.02 o 
  -5  13   4     1031.24      938.01     26.08 o 
  -4  13   4     1153.54     1235.22     29.97 o 
  -3  13   4      722.27      703.27     51.89 o 
  -2  13   4     1584.44     1523.58     38.79 o 
  -1  13   4    13529.77    13148.11    424.88 o 
   0  13   4       48.58      132.25     21.63 o 
   1  13   4    14089.88    12788.73    395.52 o 
   2  13   4     1525.49     1313.40     68.98 o 
   3  13   4      740.77      676.43     33.70 o 
   4  13   4     1334.02     1238.33     32.30 o 
   5  13   4     1150.40     1029.92     33.43 o 
   6  13   4     2351.63     2413.19     44.15 o 
   7  13   4      808.38      812.51     30.28 o 
   8  13   4     1980.93     2300.81     51.44 o 
   9  13   4      516.90      562.86     22.59 o 
  10  13   4      203.61      152.87     17.25 o 
  11  13   4      674.22      706.73     58.91 o 
 -11  14   4      216.93      203.77     18.63 o 
 -10  14   4      109.58      106.69     15.85 o 
  -9  14   4      673.04      720.28     25.02 o 
  -8  14   4     1061.30     1085.75     29.75 o 
  -7  14   4      690.33      740.68     39.44 o 
  -6  14   4      579.34      580.34     24.07 o 
  -5  14   4      709.31      649.53     25.56 o 
  -4  14   4      956.53      981.64     34.87 o 
  -3  14   4     1372.20     1425.49     34.20 o 
  -2  14   4     4323.29     4222.53     80.23 o 
  -1  14   4      369.57      357.23     23.49 o 
   0  14   4    15697.81    13959.08    249.99 o 
   1  14   4      358.53      299.95     26.39 o 
   2  14   4     4355.81     3796.45     60.28 o 
   3  14   4     1262.26     1251.05     59.56 o 
   4  14   4      979.41      923.33     29.17 o 
   5  14   4      833.27      886.48     28.41 o 
   6  14   4      621.31      680.20     26.48 o 
   7  14   4      455.94      472.57     22.84 o 
   8  14   4      994.08     1079.99     30.53 o 
   9  14   4      554.52      522.70     34.14 o 
  10  14   4       78.25       86.29     20.53 o 
  -9  15   4     1181.77     1224.50    120.60 o 
  -8  15   4      816.04      849.40     19.79 o 
  -7  15   4      566.01      586.40     25.85 o 
  -6  15   4      663.78      694.56     28.78 o 
  -5  15   4      730.88      585.28     24.93 o 
  -4  15   4     1168.45     1181.97     25.57 o 
  -3  15   4      750.72      706.46     17.09 o 
  -2  15   4      404.05      417.23     16.30 o 
  -1  15   4     4491.98     4493.52    124.18 o 
   0  15   4     1385.95     1351.94     36.87 o 
   1  15   4     4568.60     4085.36     59.13 o 
   2  15   4      393.58      346.12     28.04 o 
   3  15   4      617.98      605.49     26.33 o 
   4  15   4     1049.58     1108.68     27.67 o 
   5  15   4      718.07      772.75     25.18 o 
   6  15   4      637.21      566.52     22.18 o 
   7  15   4      524.66      551.05     20.29 o 
   8  15   4      799.87      833.35     30.18 o 
   9  15   4     1165.74     1088.93    231.08 o 
  -8  16   4     1263.83     1265.93     22.57 o 
  -7  16   4     1118.09     1018.68     47.05 o 
  -6  16   4      147.52      110.94     14.94 o 
  -5  16   4     1604.66     1562.22     47.51 o 
  -4  16   4     2218.03     2129.64     63.43 o 
  -3  16   4      431.93      416.52     16.29 o 
  -2  16   4      325.21      224.72     14.61 o 
  -1  16   4     1468.89     1352.50     21.41 o 
   0  16   4     1658.82     1515.94     41.66 o 
   1  16   4     1549.61     1517.74     31.45 o 
   2  16   4      175.35      184.31     43.88 o 
   3  16   4      416.55      490.84     28.26 o 
   4  16   4     2258.49     2362.22     28.28 o 
   5  16   4     1558.91     1454.58     23.85 o 
   6  16   4      172.42      117.40     13.74 o 
   7  16   4     1120.23     1200.59     26.76 o 
  -5  17   4     1659.84     1653.92     44.32 o 
  -4  17   4      398.69      381.17     15.78 o 
  -3  17   4     1664.18     1518.42     61.01 o 
  -2  17   4      279.34      205.22     18.16 o 
  -1  17   4       83.56       63.45     15.11 o 
   0  17   4      962.04      926.84     21.53 o 
   1  17   4       87.33       42.25     16.35 o 
   2  17   4      340.29      326.18     19.45 o 
   3  17   4     1744.62     1625.10     72.80 o 
   4  17   4      364.20      360.19     29.07 o 
   5  17   4     1682.91     1498.71     76.25 o 
  -1  18   4      379.28      284.47     22.90 o 
   0  18   4       82.83        9.87     21.10 o 
   1  18   4      383.23      269.08     16.24 o 
   1   0   5     5098.06     4059.25    178.08 o 
   2   0   5    11653.08    14110.93    648.41 o 
   3   0   5      398.83      403.43     25.26 o 
   4   0   5     7790.32     8708.64    318.64 o 
   5   0   5      636.28      605.23     25.71 o 
   6   0   5      984.37      777.02     32.10 o 
   7   0   5        3.15       10.47     20.32 o 
   8   0   5     4027.54     3719.54    120.35 o 
   9   0   5     2555.74     2145.49    122.20 o 
  10   0   5      224.03      228.60     34.54 o 
  11   0   5       18.89       17.35     27.51 o 
  12   0   5       25.79       30.03     28.11 o 
  13   0   5       16.38       28.95     41.51 o 
  14   0   5     1092.46      956.97     40.62 o 
  15   0   5     1379.34     1294.93     30.84 o 
  16   0   5     2836.80     2638.19    121.61 o 
  17   0   5       11.24        0.00     20.20 o 
 -17   1   5      600.54      408.99     24.93 o 
 -16   1   5      557.55      554.64     26.91 o 
 -15   1   5     2374.79     2284.89     66.67 o 
 -14   1   5      487.94      539.42     36.77 o 
 -13   1   5       67.11       39.53     27.32 o 
 -12   1   5      115.12       51.45     25.03 o 
 -11   1   5      580.08      578.31     29.51 o 
 -10   1   5     1650.93     1656.53     62.94 o 
  -9   1   5      669.35      615.07     43.01 o 
  -8   1   5      734.57      624.82     45.97 o 
  -7   1   5     4397.68     3556.74    169.81 o 
  -6   1   5      130.18      198.83     18.56 o 
  -5   1   5      773.55      789.20     34.91 o 
  -4   1   5      406.69      255.57     26.10 o 
  -3   1   5     9227.14    10147.25    299.79 o 
  -2   1   5     5700.54     6373.03    550.92 o 
  -1   1   5       12.65       59.74     27.70 o 
   0   1   5     4877.79     4159.38    125.05 o 
   1   1   5       12.43      349.43    225.08 o 
   2   1   5     5101.85     4944.94    186.24 o 
   3   1   5     8454.85     9476.95    128.64 o 
   4   1   5      553.11      605.34     27.37 o 
   5   1   5      318.29      256.97     18.76 o 
   6   1   5      133.16      139.38     17.46 o 
   7   1   5     4546.25     4585.79    268.98 o 
   8   1   5      544.74      475.43     59.85 o 
   9   1   5      988.48      871.62     45.99 o 
  10   1   5     1315.04     1144.89     65.56 o 
  11   1   5      736.82      588.32     39.54 o 
  12   1   5      208.30      140.19     87.59 o 
  13   1   5       65.78       21.95     35.36 o 
  14   1   5      476.48      458.04     35.32 o 
  15   1   5     2440.06     2308.26     89.58 o 
  16   1   5      492.34      407.61     37.68 o 
 -16   2   5     1009.63      960.19     34.45 o 
 -15   2   5     1282.37     1316.31     43.20 o 
 -14   2   5      158.04      110.74     22.78 o 
 -13   2   5      290.58      292.45     24.86 o 
 -12   2   5     1365.66     1354.84     34.39 o 
 -11   2   5      882.51      726.98     23.67 o 
 -10   2   5     3464.24     3178.98     83.37 o 
  -9   2   5     1959.83     1901.08    154.48 o 
  -8   2   5     3029.87     3078.13    157.07 o 
  -7   2   5     3949.95     3772.95    254.14 o 
  -6   2   5     2344.20     1796.58     86.11 o 
  -5   2   5      489.30      318.90     24.54 o 
  -4   2   5      181.46      215.56     21.71 o 
  -3   2   5     3632.10     3187.10     89.03 o 
  -2   2   5       17.38      103.43     91.22 o 
  -1   2   5     6101.17     5944.71    395.62 o 
   0   2   5    10871.74    12608.44    341.50 o 
   1   2   5     5482.24     5130.09    212.10 o 
   2   2   5       15.06        7.78     15.61 o 
   3   2   5     3917.09     4926.74    122.47 o 
   4   2   5      143.77      211.54     18.57 o 
   5   2   5      654.87      845.42     41.35 o 
   6   2   5     1879.61     1784.63    143.67 o 
   7   2   5     4113.15     3808.22    175.89 o 
   8   2   5     3840.26     3269.51    178.34 o 
   9   2   5     1509.05     1217.54     69.54 o 
  10   2   5     3592.14     3080.93    159.81 o 
  11   2   5      791.61      791.07     32.29 o 
  12   2   5     1283.53     1254.54     77.28 o 
  13   2   5      273.37      222.34     25.92 o 
  14   2   5       98.33       85.19     25.70 o 
  15   2   5     1170.83     1096.19     76.21 o 
  16   2   5     1081.40      999.49     81.94 o 
 -16   3   5      350.62      279.39     12.92 o 
 -15   3   5      505.53      433.66     20.13 o 
 -14   3   5     1299.03     1363.67     41.69 o 
 -13   3   5     1085.97     1065.72     50.21 o 
 -12   3   5      140.70       79.37     20.99 o 
 -11   3   5     3641.55     4027.18     57.56 o 
 -10   3   5     2175.91     2303.68     69.26 o 
  -9   3   5      771.25      587.82     47.13 o 
  -8   3   5     1658.71     1543.74    175.57 o 
  -7   3   5     4817.71     4562.60    474.89 o 
  -6   3   5      657.91      743.29     71.74 o 
  -5   3   5       70.75      114.47     25.35 o 
  -4   3   5     2496.46     1747.80    102.05 o 
  -3   3   5       13.43       21.56     33.32 o 
  -2   3   5     4133.89     3618.06    215.28 o 
  -1   3   5     9117.52    11180.62    358.78 o 
   0   3   5      687.21      621.25     26.97 o 
   1   3   5     8397.34     8889.43    322.93 o 
   2   3   5     4345.70     5617.19    211.68 o 
   3   3   5       15.17       64.63     36.13 o 
   4   3   5     3235.07     3339.98     95.16 o 
   5   3   5      162.15      130.79     25.28 o 
   6   3   5     1000.37      743.47     78.50 o 
   7   3   5     5545.02     4703.47    329.38 o 
   8   3   5     1468.32     1303.33    129.71 o 
   9   3   5      814.21      646.62     77.80 o 
  10   3   5     1646.06     1418.17     41.04 o 
  11   3   5     3673.26     3354.40    134.12 o 
  12   3   5       69.87       33.29     22.81 o 
  13   3   5     1032.24     1075.17     52.05 o 
  14   3   5     1247.04     1262.97     55.14 o 
  15   3   5      365.00      419.93     23.87 o 
  16   3   5      325.27      237.10     19.42 o 
 -16   4   5       40.77       52.58     14.47 o 
 -15   4   5      381.03      377.64     17.01 o 
 -14   4   5      519.77      485.93     21.79 o 
 -13   4   5     1566.58     1530.90     32.45 o 
 -12   4   5     2190.08     1993.65     40.75 o 
 -11   4   5      735.57      772.09     24.66 o 
 -10   4   5     2556.00     2578.87     53.79 o 
  -9   4   5     1042.14     1012.28     42.32 o 
  -8   4   5     1056.84     1082.08     57.93 o 
  -7   4   5      890.21      735.36     84.45 o 
  -6   4   5     2541.67     2092.83    134.17 o 
  -5   4   5     2691.84     1955.71    168.04 o 
  -4   4   5       23.64       11.85     30.43 o 
  -3   4   5     2637.74     2094.58     75.25 o 
  -2   4   5      256.10      429.23     33.37 o 
  -1   4   5      653.25      492.46     23.18 o 
   0   4   5     9736.44    11278.33    325.21 o 
   1   4   5      845.88      872.20     33.33 o 
   2   4   5      249.72      172.21     19.27 o 
   3   4   5     3423.50     3989.18    266.63 o 
   4   4   5       29.00       96.72     43.76 o 
   5   4   5     2339.50     2174.88    196.28 o 
   6   4   5     2729.74     2253.87    155.49 o 
   7   4   5      793.33      666.83     42.93 o 
   8   4   5     1530.08     1186.11     88.43 o 
   9   4   5      856.34      603.07     36.13 o 
  10   4   5     2633.30     2198.87     49.25 o 
  11   4   5      451.24      330.57     28.92 o 
  12   4   5     2244.59     2619.02     49.60 o 
  13   4   5     1476.85     1701.88     85.69 o 
  14   4   5      409.07      270.11     22.17 o 
  15   4   5      377.87      342.49     22.62 o 
  16   4   5       60.99       28.38     26.26 o 
 -16   5   5      144.17      137.05     41.83 o 
 -15   5   5       23.56       22.96     13.92 o 
 -14   5   5      713.18      753.84     21.49 o 
 -13   5   5     1237.49     1205.28     26.67 o 
 -12   5   5      950.07      833.14     24.00 o 
 -11   5   5     1866.62     1787.79     31.27 o 
 -10   5   5      427.71      372.74     19.02 o 
  -9   5   5      292.48      321.14     15.91 o 
  -8   5   5     1125.47      928.93     62.02 o 
  -7   5   5     1293.69     1159.18     58.41 o 
  -6   5   5    13341.85    10813.31    142.43 o 
  -5   5   5       50.51       89.01     41.72 o 
  -4   5   5     3540.98     2877.46    137.81 o 
  -3   5   5      120.30      239.31     57.97 o 
  -2   5   5      809.41      545.26     24.67 o 
  -1   5   5      789.67      797.62     31.37 o 
   0   5   5      420.54      448.74     21.91 o 
   1   5   5      363.55      311.57     17.61 o 
   2   5   5     1022.37     1355.77     92.34 o 
   3   5   5      279.67      295.20     24.58 o 
   4   5   5     3071.27     2932.04    209.66 o 
   5   5   5       54.78      101.89     44.89 o 
   6   5   5    12210.92    10644.39    792.28 o 
   7   5   5     1570.93     1282.75    131.18 o 
   8   5   5     1274.53     1229.88    161.89 o 
   9   5   5      294.01      185.15     24.09 o 
  10   5   5      272.94      216.64     27.69 o 
  11   5   5     2056.32     2001.95     41.06 o 
  12   5   5      928.97      886.05     31.23 o 
  13   5   5     1548.86     1760.48     37.79 o 
  14   5   5      727.51      750.49     26.49 o 
  15   5   5       50.54       41.72     17.88 o 
  16   5   5      157.00      113.28     16.95 o 
 -16   6   5      114.85      103.91     25.59 o 
 -15   6   5       91.50       47.75     12.12 o 
 -14   6   5      209.53      209.71     16.67 o 
 -13   6   5     1356.91     1489.49     36.26 o 
 -12   6   5     1447.42     1456.50     26.48 o 
 -11   6   5       28.79       29.76     19.27 o 
 -10   6   5      396.95      439.77     19.60 o 
  -9   6   5        1.26        9.13     13.43 o 
  -8   6   5      138.92      152.77     13.63 o 
  -7   6   5     1877.40     1909.08     70.49 o 
  -6   6   5       36.42       32.32     57.45 o 
  -5   6   5    16047.25    13846.08   1127.28 o 
  -4   6   5     1652.95     1370.51     76.69 o 
  -3   6   5      248.59      333.69     32.90 o 
  -2   6   5     1613.05     1476.22     99.38 o 
  -1   6   5      113.53      180.10     24.81 o 
   0   6   5      504.05      344.98     38.27 o 
   1   6   5       76.04       51.68     17.28 o 
   2   6   5     1134.37     1211.64     55.52 o 
   3   6   5      500.66      311.25     28.65 o 
   4   6   5     1762.47     1480.62    182.28 o 
   5   6   5    14710.39    12812.56   2018.55 o 
   6   6   5       40.87       49.09     37.86 o 
   7   6   5     1626.77     1759.76    123.11 o 
   8   6   5       92.45       98.56     27.95 o 
   9   6   5       45.47        2.92     28.49 o 
  10   6   5      561.52      361.79     60.02 o 
  11   6   5        9.35        4.54     25.10 o 
  12   6   5     1803.34     1786.11     64.21 o 
  13   6   5     1410.28     1547.56     34.72 o 
  14   6   5      212.34      269.38     23.69 o 
  15   6   5      114.86       79.45     18.17 o 
  16   6   5      139.34       68.68     18.40 o 
 -15   7   5      566.32      598.20     19.82 o 
 -14   7   5      773.12      849.16     19.60 o 
 -13   7   5     1383.13     1425.02     41.37 o 
 -12   7   5      292.50      363.45     22.31 o 
 -11   7   5      490.52      524.90     30.99 o 
 -10   7   5      414.42      458.05     21.71 o 
  -9   7   5      192.19      245.53     17.71 o 
  -8   7   5      445.01      411.63     14.76 o 
  -7   7   5        7.76        4.31     13.27 o 
  -6   7   5     1742.44     1784.48    190.83 o 
  -5   7   5     1042.95     1004.42     62.80 o 
  -4   7   5     2550.40     2490.44    129.39 o 
  -3   7   5     4496.13     4261.31    287.68 o 
  -2   7   5     3677.41     3842.47    246.59 o 
  -1   7   5     4314.97     3873.61    270.85 o 
   0   7   5        3.45       24.01     19.99 o 
   1   7   5     4251.97     4662.40     99.56 o 
   2   7   5     3969.16     4329.24    131.69 o 
   3   7   5     4983.31     4977.21    141.12 o 
   4   7   5     2269.02     2515.39    145.66 o 
   5   7   5     1224.73     1097.02     75.21 o 
   6   7   5     1398.17     1589.14    384.96 o 
   7   7   5        5.80        9.50     24.84 o 
   8   7   5      831.74      984.02     37.44 o 
   9   7   5      185.50       97.34     37.26 o 
  10   7   5      390.35      337.22     33.29 o 
  11   7   5      446.72      323.02     33.72 o 
  12   7   5      271.95      321.24     29.53 o 
  13   7   5     1211.03     1310.97     35.67 o 
  14   7   5      758.71      760.30     41.57 o 
  15   7   5      556.19      563.18     21.62 o 
 -15   8   5       97.74       70.48     13.70 o 
 -14   8   5     1272.93     1385.17     24.02 o 
 -13   8   5      742.36      895.78     20.52 o 
 -12   8   5     2823.30     3017.86     40.09 o 
 -11   8   5     1237.56     1391.14     30.00 o 
 -10   8   5      691.06      676.30     22.67 o 
  -9   8   5     1193.45     1252.19     25.95 o 
  -8   8   5       17.99       18.65     14.25 o 
  -7   8   5      946.99      773.66     27.57 o 
  -6   8   5       98.36      122.65     13.87 o 
  -5   8   5     1787.17     1613.04    190.28 o 
  -4   8   5     1514.32     1628.75    195.93 o 
  -3   8   5     1431.03     1379.82     76.87 o 
  -2   8   5     4965.60     5290.72    287.68 o 
  -1   8   5      995.02      942.91     61.05 o 
   0   8   5     4969.67     5406.08    297.30 o 
   1   8   5      858.44      976.43     81.69 o 
   2   8   5     5936.77     6436.61    325.96 o 
   3   8   5     1375.18     1638.83    109.13 o 
   4   8   5     2042.34     1925.08     84.78 o 
   5   8   5     1804.09     1916.66    176.20 o 
   6   8   5       69.40      104.86     23.84 o 
   7   8   5     1467.58     1433.77    138.91 o 
   8   8   5       16.73        3.14     32.12 o 
   9   8   5     1207.04     1251.93     48.61 o 
  10   8   5      509.64      420.65     34.21 o 
  11   8   5     1280.78     1154.73     38.48 o 
  12   8   5     2371.51     2509.06     65.98 o 
  13   8   5      717.74      783.54     20.44 o 
  14   8   5     1156.11     1222.20     48.08 o 
  15   8   5       77.26       35.89     15.01 o 
 -14   9   5      379.70      409.00     18.25 o 
 -13   9   5     1622.96     1957.63     69.80 o 
 -12   9   5       14.80       47.90     18.34 o 
 -11   9   5     1283.15     1373.32     25.18 o 
 -10   9   5     5015.09     5549.84     64.99 o 
  -9   9   5       22.39       22.80     15.48 o 
  -8   9   5     1622.25     1513.34     45.61 o 
  -7   9   5      222.12      237.27     14.44 o 
  -6   9   5       16.96       27.05     13.47 o 
  -5   9   5       93.32       56.32     15.14 o 
  -4   9   5      445.32      379.06     33.34 o 
  -3   9   5      343.25      286.36     39.67 o 
  -2   9   5     1791.80     1801.03    102.31 o 
  -1   9   5     1927.12     2024.31    147.23 o 
   0   9   5     1879.61     2109.56     96.33 o 
   1   9   5     2387.99     2685.24    156.26 o 
   2   9   5     1409.58     1531.53    106.14 o 
   3   9   5      604.11      490.90     40.10 o 
   4   9   5      424.15      361.17     67.82 o 
   5   9   5       69.88       35.80     19.88 o 
   6   9   5      131.84       86.39     32.69 o 
   7   9   5      209.08      119.39     28.81 o 
   8   9   5     1634.89     1640.93     41.63 o 
   9   9   5       18.03       21.90     30.95 o 
  10   9   5     5105.90     5455.05    121.71 o 
  11   9   5     1016.06     1051.76     37.31 o 
  12   9   5       28.19       44.46     19.72 o 
  13   9   5     1356.60     1482.32     38.53 o 
  14   9   5      331.90      311.46     26.38 o 
 -13  10   5      499.34      686.64     23.57 o 
 -12  10   5      360.30      430.04     35.37 o 
 -11  10   5      947.80     1024.76     26.45 o 
 -10  10   5       34.51       49.04     18.92 o 
  -9  10   5     6758.17     7125.85     98.82 o 
  -8  10   5      524.40      486.46     18.62 o 
  -7  10   5      713.80      756.80     21.74 o 
  -6  10   5      123.97       83.92     16.51 o 
  -5  10   5      244.54      183.89     25.97 o 
  -4  10   5     1708.63     1653.93     42.60 o 
  -3  10   5     2328.20     2386.01     59.84 o 
  -2  10   5     2398.66     2041.30     38.95 o 
  -1  10   5     2118.63     2092.00     73.77 o 
   0  10   5      678.06      747.53     35.69 o 
   1  10   5     1759.07     1486.94     69.73 o 
   2  10   5     2448.16     2567.11     54.02 o 
   3  10   5     1803.51     1679.59     52.60 o 
   4  10   5     1753.88     1603.75     52.61 o 
   5  10   5      149.21      212.05     33.46 o 
   6  10   5      200.15      135.97     38.45 o 
   7  10   5      709.76      846.83     44.15 o 
   8  10   5      408.40      395.12     26.90 o 
   9  10   5     6790.67     6973.02    245.82 o 
  10  10   5       27.38       40.96     26.81 o 
  11  10   5     1096.61     1375.02     62.76 o 
  12  10   5      238.63      266.76     16.73 o 
  13  10   5      550.72      618.45     28.72 o 
  14  10   5       80.92       40.84     20.65 o 
 -13  11   5       31.49        1.84     13.78 o 
 -12  11   5      112.20      112.39     18.24 o 
 -11  11   5        1.48        0.00     15.92 o 
 -10  11   5     1639.82     1730.65     33.38 o 
  -9  11   5      500.79      561.54     21.31 o 
  -8  11   5     2949.48     3514.57     32.56 o 
  -7  11   5      528.67      493.06     19.69 o 
  -6  11   5      323.91      252.66     17.95 o 
  -5  11   5     1322.19     1275.92     27.44 o 
  -4  11   5     1107.28     1099.23     34.25 o 
  -3  11   5     4828.68     4943.00     53.27 o 
  -2  11   5     1321.59     1222.12     39.56 o 
  -1  11   5      829.97      867.81     33.93 o 
   0  11   5      366.55      361.97     20.20 o 
   1  11   5     1087.45      947.53     29.98 o 
   2  11   5     1030.08     1151.03     33.23 o 
   3  11   5     4868.97     4719.45    101.78 o 
   4  11   5      767.39      721.99     28.06 o 
   5  11   5     1528.06     1512.22     34.44 o 
   6  11   5      234.47      260.31     38.75 o 
   7  11   5      382.93      324.43     28.60 o 
   8  11   5     3075.19     3436.57     72.75 o 
   9  11   5      382.77      412.98     22.37 o 
  10  11   5     1828.98     1937.48     71.21 o 
  11  11   5        0.27        0.00     21.01 o 
  12  11   5      146.73      203.97     18.66 o 
  13  11   5       26.20        0.00     24.46 o 
 -12  12   5        0.54        0.00     17.51 o 
 -11  12   5       59.43       59.01     19.27 o 
 -10  12   5       86.19       72.36     18.07 o 
  -9  12   5      258.69      320.65     33.33 o 
  -8  12   5     2315.79     2403.89     28.11 o 
  -7  12   5      328.65      340.36     16.56 o 
  -6  12   5     1132.43     1163.50     26.18 o 
  -5  12   5      301.81      271.47     21.33 o 
  -4  12   5     2484.41     2226.61     66.72 o 
  -3  12   5      197.72      170.79     24.86 o 
  -2  12   5     2240.54     2330.81     66.29 o 
  -1  12   5      247.01      171.69     23.89 o 
   0  12   5       38.40        2.41     20.07 o 
   1  12   5      318.97      230.97     24.48 o 
   2  12   5     2213.08     2040.22     43.05 o 
   3  12   5       53.40       33.40     20.67 o 
   4  12   5     2511.32     2851.35     65.16 o 
   5  12   5      283.97      222.04     25.23 o 
   6  12   5     1417.87     1426.88     28.20 o 
   7  12   5      297.43      299.65     21.43 o 
   8  12   5     1904.66     1983.98     27.30 o 
   9  12   5      329.28      392.22     33.45 o 
  10  12   5       47.33       26.86     17.15 o 
  11  12   5       53.60       95.26     15.31 o 
  12  12   5        1.20        0.00     14.36 o 
 -11  13   5       15.82        1.95     14.55 o 
 -10  13   5      330.06      369.09     20.55 o 
  -9  13   5     1166.78     1278.75     31.23 o 
  -8  13   5      261.96      261.29     18.65 o 
  -7  13   5     1947.12     1997.00     24.52 o 
  -6  13   5      903.95      932.47     22.04 o 
  -5  13   5     2420.81     2240.90     32.53 o 
  -4  13   5     1660.65     1462.58     49.94 o 
  -3  13   5     1654.81     1456.18     82.81 o 
  -2  13   5      168.57      117.78     23.63 o 
  -1  13   5      307.56      229.88     24.71 o 
   0  13   5        4.93        0.22     22.04 o 
   1  13   5      249.05      302.81     22.01 o 
   2  13   5      199.46      158.83     27.17 o 
   3  13   5     1592.95     1864.09     67.32 o 
   4  13   5     1548.08     1607.17     65.38 o 
   5  13   5     2844.67     3193.38     98.76 o 
   6  13   5      949.50     1067.91     29.41 o 
   7  13   5     1689.47     1895.27     31.42 o 
   8  13   5      235.88      238.75     27.17 o 
   9  13   5      921.46      929.61     76.29 o 
  10  13   5      394.05      393.85     20.63 o 
  11  13   5       17.37        3.85     16.50 o 
 -10  14   5      109.31       49.10     13.02 o 
  -9  14   5      627.48      736.40     22.89 o 
  -8  14   5     1706.88     1914.13     44.62 o 
  -7  14   5     1001.49     1129.97     42.04 o 
  -6  14   5      378.46      314.86     17.46 o 
  -5  14   5     1358.30     1328.64     50.64 o 
  -4  14   5     1002.04      966.12     24.62 o 
  -3  14   5     1444.80     1381.64     39.15 o 
  -2  14   5      260.77      252.83     19.63 o 
  -1  14   5      234.35      216.50     21.10 o 
   0  14   5      130.61       89.99     23.59 o 
   1  14   5      169.14      152.66     33.25 o 
   2  14   5      197.60      116.25     26.65 o 
   3  14   5     1378.04     1363.52     74.93 o 
   4  14   5     1057.56      993.44     32.03 o 
   5  14   5     1392.24     1427.22     33.96 o 
   6  14   5      405.54      417.64     22.60 o 
   7  14   5      996.23     1008.73     25.62 o 
   8  14   5     1472.29     1615.45     39.80 o 
   9  14   5      610.11      615.69     68.84 o 
  10  14   5       80.36       38.60     21.43 o 
  -8  15   5      342.39      323.78     15.22 o 
  -7  15   5      843.39      887.96     23.90 o 
  -6  15   5      398.95      366.41     16.06 o 
  -5  15   5        9.92        4.68     14.64 o 
  -4  15   5      740.44      753.37     24.19 o 
  -3  15   5      664.97      600.52     18.14 o 
  -2  15   5     1422.55     1416.14     23.61 o 
  -1  15   5     1118.62     1126.49     21.13 o 
   0  15   5      966.42      997.07     24.01 o 
   1  15   5     1169.41     1144.96     33.18 o 
   2  15   5     1348.63     1154.81     45.07 o 
   3  15   5      419.50      418.78     23.80 o 
   4  15   5      761.72      698.12     23.88 o 
   5  15   5       34.24       27.96     18.77 o 
   6  15   5      410.79      370.39     17.25 o 
   7  15   5      765.85      914.96     23.29 o 
   8  15   5      287.74      278.25     22.82 o 
   9  15   5      134.28       76.53     18.85 o 
  -7  16   5       25.22        5.77     15.33 o 
  -6  16   5      286.38      314.71     18.03 o 
  -5  16   5       18.94        1.12     13.29 o 
  -4  16   5      105.78       84.65     15.41 o 
  -3  16   5      888.29      815.80     15.62 o 
  -2  16   5     1248.30     1146.64     22.15 o 
  -1  16   5     1374.60     1356.57     32.59 o 
   0  16   5     3624.72     3569.13     57.93 o 
   1  16   5     1303.86     1226.33     39.37 o 
   2  16   5     1266.37     1291.52     35.18 o 
   3  16   5      845.89      692.87     25.08 o 
   4  16   5      102.22       98.91     19.92 o 
   5  16   5       38.26       23.88     12.93 o 
   6  16   5      304.85      302.91     15.41 o 
  -4  17   5       28.30       13.02     24.91 o 
  -3  17   5      313.56      310.91     21.28 o 
  -2  17   5      350.18      259.78     16.85 o 
  -1  17   5     1730.86     1607.45     45.24 o 
   0  17   5      337.08      349.08     15.49 o 
   1  17   5     1799.14     1659.14     27.87 o 
   2  17   5      296.03      279.77     14.42 o 
   3  17   5      356.18      346.23     23.07 o 
   4  17   5       44.32       35.22     29.85 o 
   1   0   6      161.89      118.17     23.30 o 
   2   0   6    11318.90    10754.93    295.52 o 
   3   0   6     2397.49     2245.65     42.54 o 
   4   0   6      488.39      621.35     44.55 o 
   5   0   6     2309.59     2179.54     67.82 o 
   6   0   6       77.11       80.44     19.53 o 
   7   0   6     2439.54     2529.74     89.35 o 
   8   0   6     2596.71     1955.96     64.89 o 
   9   0   6      190.65      126.46     21.44 o 
  10   0   6     1313.67     1156.49     50.60 o 
  11   0   6     1105.02     1030.85     47.70 o 
  12   0   6     7691.78     7103.79    102.52 o 
  13   0   6       29.32      122.50     27.07 o 
  14   0   6     4208.38     3765.57     44.66 o 
  15   0   6      993.33     1009.60     25.79 o 
  16   0   6       10.44       18.81     17.91 o 
 -16   1   6      432.83      343.47     26.72 o 
 -15   1   6      173.75      181.62     20.02 o 
 -14   1   6      620.66      540.30     27.22 o 
 -13   1   6     5977.67     6031.99     94.74 o 
 -12   1   6      825.69      907.63     29.42 o 
 -11   1   6     2398.06     2268.86     75.41 o 
 -10   1   6      738.07      725.48     26.46 o 
  -9   1   6      615.24      570.71     25.25 o 
  -8   1   6     2564.12     2229.78    139.05 o 
  -7   1   6     1569.35     1413.68     74.47 o 
  -6   1   6     5553.39     4520.18    259.03 o 
  -5   1   6     2085.85     1821.91     80.21 o 
  -4   1   6     2251.81     1832.38     76.89 o 
  -3   1   6      284.10      296.60     24.49 o 
  -2   1   6     1202.92     1372.42     41.89 o 
  -1   1   6    28061.37    28565.77    281.07 o 
   0   1   6      390.00      158.80     21.05 o 
   1   1   6    28305.90    33639.11   1422.74 o 
   2   1   6     1021.38      998.06    100.29 o 
   3   1   6      184.10      246.88     25.02 o 
   4   1   6     3536.52     3481.66     52.18 o 
   5   1   6     1739.21     1726.11     32.47 o 
   6   1   6     6125.15     6279.61    196.65 o 
   7   1   6     1820.87     1727.20    109.48 o 
   8   1   6     2146.10     1987.82     89.33 o 
   9   1   6      811.39      787.41     32.63 o 
  10   1   6      589.29      494.13     51.23 o 
  11   1   6     2090.86     1785.17     81.33 o 
  12   1   6      830.52      734.67     54.66 o 
  13   1   6     5717.62     5742.64    394.18 o 
  14   1   6      671.17      607.38     28.06 o 
  15   1   6      194.32      198.25     19.75 o 
  16   1   6      439.34      339.90     46.82 o 
 -16   2   6      429.00      349.83     16.66 o 
 -15   2   6      579.10      499.11     17.96 o 
 -14   2   6      715.69      772.06     23.70 o 
 -13   2   6      474.15      487.75     25.25 o 
 -12   2   6     1676.20     1771.43     32.07 o 
 -11   2   6      999.81     1108.76     28.32 o 
 -10   2   6      106.50       58.51     16.54 o 
  -9   2   6     4044.68     3777.15    115.33 o 
  -8   2   6     6238.62     5294.61    446.94 o 
  -7   2   6     9606.67     7326.49    117.93 o 
  -6   2   6     1564.82     1402.12     95.16 o 
  -5   2   6    14470.90    13326.76    558.15 o 
  -4   2   6     3994.06     3253.14    117.57 o 
  -3   2   6      117.06      108.81     36.22 o 
  -2   2   6     1031.46      914.07     67.09 o 
  -1   2   6      916.62     1005.13     31.69 o 
   0   2   6    12993.55    13729.63    453.11 o 
   1   2   6      775.97     1009.12     54.03 o 
   2   2   6      665.30      844.18     48.57 o 
   3   2   6      252.63      186.66     23.64 o 
   4   2   6     3195.64     3140.95    123.71 o 
   5   2   6    17145.36    17631.58   1085.03 o 
   6   2   6     1246.02     1165.71    103.10 o 
   7   2   6     9474.26     8105.53    320.30 o 
   8   2   6     6864.92     6070.64    342.96 o 
   9   2   6     3212.83     3046.71    132.84 o 
  10   2   6      249.06      224.87     29.32 o 
  11   2   6     1105.46      843.81     36.20 o 
  12   2   6     1440.38     1119.02     59.83 o 
  13   2   6      586.03      552.98     40.56 o 
  14   2   6      696.31      739.72     51.06 o 
  15   2   6      547.50      560.55     32.12 o 
  16   2   6      395.50      328.02     27.28 o 
 -16   3   6      188.44      146.45     15.21 o 
 -15   3   6     1146.22      992.21     20.35 o 
 -14   3   6      296.76      259.63     20.03 o 
 -13   3   6      949.41      956.83     26.86 o 
 -12   3   6      937.24      855.61     26.20 o 
 -11   3   6      268.49      228.45     20.11 o 
 -10   3   6      693.70      635.16     29.44 o 
  -9   3   6     3805.59     3356.13    114.20 o 
  -8   3   6     7074.48     5593.25    104.81 o 
  -7   3   6     1989.85     1491.46     61.92 o 
  -6   3   6    16384.29    14272.23    657.97 o 
  -5   3   6     9914.51     8630.93    404.08 o 
  -4   3   6     4245.49     3413.50    242.48 o 
  -3   3   6     5188.09     3991.48    385.67 o 
  -2   3   6       41.92       24.36     20.58 o 
  -1   3   6      291.67      434.88     33.41 o 
   0   3   6     2678.64     2571.39     68.83 o 
   1   3   6      203.60      312.66     21.88 o 
   2   3   6      111.81      112.25     22.50 o 
   3   3   6     4134.43     3415.01    103.36 o 
   4   3   6     4991.40     4289.30    203.40 o 
   5   3   6     9025.17     9135.48    565.85 o 
   6   3   6    17250.32    17244.36   1438.82 o 
   7   3   6     2137.87     1968.31    110.30 o 
   8   3   6     6508.82     5216.76    329.78 o 
   9   3   6     4425.49     3972.25    131.52 o 
  10   3   6      717.30      651.70     43.40 o 
  11   3   6      326.84      294.46     31.26 o 
  12   3   6      961.72      905.26     47.24 o 
  13   3   6      896.91      905.44     30.91 o 
  14   3   6      365.59      439.11     25.81 o 
  15   3   6     1158.16      974.32     57.21 o 
  16   3   6      156.19      126.46     16.77 o 
 -16   4   6     1626.18     1654.22     36.67 o 
 -15   4   6      532.02      552.08     17.66 o 
 -14   4   6     1101.21     1090.82     24.32 o 
 -13   4   6      179.84      151.69     18.92 o 
 -12   4   6      916.27      782.02     25.64 o 
 -11   4   6     1682.98     1576.35     25.00 o 
 -10   4   6     1119.64     1293.04     35.47 o 
  -9   4   6      756.11      673.05     41.29 o 
  -8   4   6     4442.90     4077.75    174.19 o 
  -7   4   6     3405.65     2760.52     82.62 o 
  -6   4   6     1938.33     1614.89     84.46 o 
  -5   4   6     4525.06     3401.79    294.77 o 
  -4   4   6    10479.83     9086.57    391.62 o 
  -3   4   6     2388.06     2299.94     61.10 o 
  -2   4   6     3798.09     3363.32     62.64 o 
  -1   4   6     1905.77     1765.15     97.21 o 
   0   4   6      481.17      470.24     19.50 o 
   1   4   6     2976.73     2828.04    167.71 o 
   2   4   6     2994.04     2889.90    129.72 o 
   3   4   6     2797.71     2839.23    216.96 o 
   4   4   6     9659.98     8940.74    146.01 o 
   5   4   6     4775.21     4479.71    455.90 o 
   6   4   6     1938.06     2014.62    121.30 o 
   7   4   6     3400.03     2756.46    311.79 o 
   8   4   6     4363.90     3839.55    191.15 o 
   9   4   6      853.72      691.17     88.18 o 
  10   4   6     1562.76     1648.73    308.40 o 
  11   4   6     1634.97     1636.11     42.07 o 
  12   4   6      904.32      927.11     44.41 o 
  13   4   6      346.10      354.65     24.94 o 
  14   4   6     1184.16     1170.13     45.72 o 
  15   4   6      692.49      819.18     32.71 o 
  16   4   6     1465.00     1282.19     46.33 o 
 -15   5   6     1069.46     1013.26     22.46 o 
 -14   5   6      786.65      735.02     21.21 o 
 -13   5   6      830.40      829.81     26.83 o 
 -12   5   6      534.77      497.40     23.69 o 
 -11   5   6      977.66      861.59     21.40 o 
 -10   5   6     4579.10     4568.11     82.47 o 
  -9   5   6     2875.05     3128.51     61.12 o 
  -8   5   6     1001.66      873.47     48.61 o 
  -7   5   6      569.70      404.32     47.44 o 
  -6   5   6      301.44      184.78     52.02 o 
  -5   5   6     3373.70     2481.49    208.87 o 
  -4   5   6     2227.64     1918.70     53.03 o 
  -3   5   6    10370.11     9304.44    240.68 o 
  -2   5   6    14062.38    12960.23    479.83 o 
  -1   5   6     2307.21     2258.30    195.06 o 
   0   5   6     1908.13     1746.27     87.14 o 
   1   5   6     1903.77     2012.15     54.63 o 
   2   5   6    16723.58    15938.86    706.74 o 
   3   5   6     9519.19    10171.39    700.48 o 
   4   5   6     2347.92     2313.48    161.47 o 
   5   5   6     3385.48     3609.43    118.13 o 
   6   5   6      291.98      321.52     72.19 o 
   7   5   6      335.28      348.74     77.14 o 
   8   5   6     1132.32     1291.85    120.86 o 
   9   5   6     2950.50     2635.41    269.03 o 
  10   5   6     4827.42     4776.63    407.04 o 
  11   5   6     1165.55      989.30     33.34 o 
  12   5   6      379.93      378.61     27.05 o 
  13   5   6      883.67      933.55     30.33 o 
  14   5   6     1093.85     1218.92     29.27 o 
  15   5   6      956.65      919.29     31.01 o 
 -15   6   6      980.49      983.20     57.68 o 
 -14   6   6      274.08      278.23     16.39 o 
 -13   6   6      163.81      197.87     18.08 o 
 -12   6   6      440.72      453.42     20.57 o 
 -11   6   6     5464.12     5522.20     91.50 o 
 -10   6   6     1293.54     1308.04     24.77 o 
  -9   6   6     3778.89     3851.47     67.60 o 
  -8   6   6      531.63      677.87     16.08 o 
  -7   6   6      252.15      179.00     14.00 o 
  -6   6   6      148.07      216.16     72.95 o 
  -5   6   6      147.11      140.13     34.13 o 
  -4   6   6     2829.42     2367.60     86.12 o 
  -3   6   6    15718.74    13817.14    933.62 o 
  -2   6   6     3326.90     3364.16    233.39 o 
  -1   6   6     5528.06     4959.77    258.38 o 
   0   6   6      416.61      419.88     78.32 o 
   1   6   6     6517.42     6713.96     84.01 o 
   2   6   6     2823.34     2940.73    108.17 o 
   3   6   6    16684.02    16380.29    708.96 o 
   4   6   6     2813.00     2928.02    270.71 o 
   5   6   6      142.87      192.87     41.81 o 
   6   6   6      107.53       73.17     62.28 o 
   7   6   6      273.86      329.23     49.83 o 
   8   6   6      527.19      324.91     26.91 o 
   9   6   6     4102.35     3907.87    282.63 o 
  10   6   6     1256.12     1094.88     50.38 o 
  11   6   6     5371.37     4931.81     65.37 o 
  12   6   6      461.11      411.97     26.40 o 
  13   6   6      258.28      273.01     22.04 o 
  14   6   6      252.51      298.60     18.15 o 
  15   6   6     1194.97     1249.85     70.14 o 
 -15   7   6       66.00       62.61     43.31 o 
 -14   7   6      453.33      487.01     21.11 o 
 -13   7   6      353.21      371.18     19.86 o 
 -12   7   6      861.93      953.97     27.39 o 
 -11   7   6      286.97      348.78     20.47 o 
 -10   7   6     7358.42     7773.47    108.44 o 
  -9   7   6     1453.74     1420.09     21.62 o 
  -8   7   6      367.22      472.72     14.50 o 
  -7   7   6       69.94      132.11     13.31 o 
  -6   7   6       73.19       37.22     13.01 o 
  -5   7   6      273.10      205.80     41.01 o 
  -4   7   6     2904.72     2551.57    121.61 o 
  -3   7   6     1139.21      821.43     71.57 o 
  -2   7   6    10593.69     9673.55    718.56 o 
  -1   7   6      507.23      578.24     48.97 o 
   0   7   6     3302.35     3596.29     83.61 o 
   1   7   6      669.92      775.82     43.94 o 
   2   7   6    10750.12    10705.09    323.71 o 
   3   7   6     1211.47     1262.48     55.21 o 
   4   7   6     2915.58     2627.10    132.10 o 
   5   7   6      125.55      110.33     31.73 o 
   6   7   6       81.67       97.58     22.79 o 
   7   7   6      474.11      230.62     52.00 o 
   8   7   6      444.23      319.57     30.26 o 
   9   7   6     1475.20     1503.52     48.07 o 
  10   7   6     7661.35     7260.93    172.83 o 
  11   7   6      284.44      325.93     26.40 o 
  12   7   6      865.10      881.36     27.89 o 
  13   7   6      322.58      369.47     20.95 o 
  14   7   6      538.76      548.54     20.55 o 
  15   7   6      122.96       76.76     18.63 o 
 -14   8   6      550.33      537.55     18.65 o 
 -13   8   6      275.16      266.06     23.06 o 
 -12   8   6     1270.21     1288.31     40.21 o 
 -11   8   6     2742.08     2951.44     34.66 o 
 -10   8   6     1952.63     1974.69     41.94 o 
  -9   8   6     1347.53     1370.88     24.43 o 
  -8   8   6     1743.59     1597.56     22.52 o 
  -7   8   6      127.58      110.86     15.82 o 
  -6   8   6      221.91      281.85     17.67 o 
  -5   8   6      675.87      591.87     29.41 o 
  -4   8   6     3792.80     3467.26    174.21 o 
  -3   8   6     7503.44     6695.38    510.65 o 
  -2   8   6     6115.88     5933.05    421.05 o 
  -1   8   6     3166.55     2937.90    231.37 o 
   0   8   6     2932.51     2834.36     79.09 o 
   1   8   6     2822.69     3200.41    122.66 o 
   2   8   6     6700.91     7494.98    412.57 o 
   3   8   6     7078.36     7170.34    824.84 o 
   4   8   6     3568.53     3540.26    245.40 o 
   5   8   6      763.19      826.47     32.94 o 
   6   8   6      389.73      212.28     35.36 o 
   7   8   6      154.78      134.73     58.62 o 
   8   8   6     1929.49     1855.46     66.22 o 
   9   8   6     1480.56     1124.30     49.79 o 
  10   8   6     2128.82     2004.76     44.38 o 
  11   8   6     2901.19     3014.45     66.00 o 
  12   8   6     1140.92     1281.03     43.71 o 
  13   8   6      288.17      252.11     16.45 o 
  14   8   6      616.11      539.68     25.16 o 
 -14   9   6      616.59      556.34     26.73 o 
 -13   9   6      372.72      441.90     20.20 o 
 -12   9   6      206.23      228.32     21.59 o 
 -11   9   6     1007.04     1158.85     30.34 o 
 -10   9   6      943.40      954.81     22.90 o 
  -9   9   6     2585.80     2513.29     28.10 o 
  -8   9   6      307.61      288.21     15.43 o 
  -7   9   6     1820.01     1658.56     29.94 o 
  -6   9   6     2100.81     2189.53     29.92 o 
  -5   9   6     2359.50     2677.64     73.97 o 
  -4   9   6      703.48      739.73     50.95 o 
  -3   9   6     5938.77     5256.31    154.71 o 
  -2   9   6     5851.81     5503.18    170.16 o 
  -1   9   6     1854.40     1795.46    127.50 o 
   0   9   6       20.86       83.20     56.55 o 
   1   9   6     2170.91     2129.81     83.55 o 
   2   9   6     4931.97     5268.90    181.17 o 
   3   9   6     6515.56     6599.56     75.02 o 
   4   9   6      782.99      771.03     40.06 o 
   5   9   6     2237.95     2092.42     34.41 o 
   6   9   6     2336.05     2293.19     40.73 o 
   7   9   6     1928.16     1982.36     46.85 o 
   8   9   6      335.61      311.02     64.89 o 
   9   9   6     2657.34     2726.87    109.69 o 
  10   9   6     1015.31      934.74     42.82 o 
  11   9   6      898.82      875.45     27.47 o 
  12   9   6      265.62      263.86     18.31 o 
  13   9   6      369.91      363.15     13.74 o 
  14   9   6      507.37      470.69     28.97 o 
 -13  10   6      255.49      296.46     46.80 o 
 -12  10   6      106.59      150.60     18.76 o 
 -11  10   6       96.73       89.23     16.61 o 
 -10  10   6      401.71      494.23     18.52 o 
  -9  10   6      267.68      241.85     17.55 o 
  -8  10   6     2558.86     2577.08     40.22 o 
  -7  10   6     5050.02     5323.11     96.92 o 
  -6  10   6     1662.67     1664.29     22.19 o 
  -5  10   6     4608.56     4596.14    100.60 o 
  -4  10   6     2211.06     2504.89     35.62 o 
  -3  10   6      623.06      497.51     22.58 o 
  -2  10   6      589.67      480.93     29.65 o 
  -1  10   6      888.15      851.02     25.65 o 
   0  10   6      358.11      314.27     26.25 o 
   1  10   6      571.19      482.33     21.32 o 
   2  10   6      911.16      921.04     39.47 o 
   3  10   6      530.66      483.88     26.77 o 
   4  10   6     2683.73     2440.77     54.48 o 
   5  10   6     4927.92     5027.30     53.25 o 
   6  10   6     1534.98     1477.34     31.19 o 
   7  10   6     5337.11     5436.21     92.22 o 
   8  10   6     2720.44     3004.31    110.59 o 
   9  10   6      283.44      281.19     52.99 o 
  10  10   6      332.44      325.96     24.76 o 
  11  10   6      130.18      150.61     20.02 o 
  12  10   6      167.35      172.51     13.76 o 
  13  10   6      162.12      124.68     39.62 o 
 -12  11   6       39.99       20.00     17.50 o 
 -11  11   6       65.95       36.73     25.20 o 
 -10  11   6       30.72        3.14     21.85 o 
  -9  11   6      765.60      845.56     29.20 o 
  -8  11   6     2867.06     2963.11     52.45 o 
  -7  11   6      892.65      912.99     19.51 o 
  -6  11   6     7794.27     8024.75    125.22 o 
  -5  11   6     1208.77     1247.34     24.83 o 
  -4  11   6     2146.33     2233.66     55.49 o 
  -3  11   6      157.64      146.75     22.09 o 
  -2  11   6      756.45      844.86     36.01 o 
  -1  11   6     1416.88     1361.42     29.05 o 
   0  11   6      937.93      878.04     37.44 o 
   1  11   6     1135.75     1022.08     26.18 o 
   2  11   6      880.16      668.50     34.86 o 
   3  11   6      334.10      279.40     26.19 o 
   4  11   6     2210.22     2291.11     38.45 o 
   5  11   6     1407.40     1367.85     30.75 o 
   6  11   6     7891.83     8276.65    176.45 o 
   7  11   6      973.71      948.60     27.07 o 
   8  11   6     3026.31     3446.50     46.68 o 
   9  11   6      689.88      674.86     26.19 o 
  10  11   6       39.15       28.32     17.42 o 
  11  11   6      179.52      145.72     17.93 o 
  12  11   6       19.90        9.13     16.01 o 
 -11  12   6        4.36        5.99     20.05 o 
 -10  12   6       63.59       42.26     19.90 o 
  -9  12   6      234.24      190.05     25.94 o 
  -8  12   6     1580.37     1621.27     43.13 o 
  -7  12   6     2232.87     2337.75     29.19 o 
  -6  12   6       96.40       88.72     15.47 o 
  -5  12   6     1861.33     1675.26     44.16 o 
  -4  12   6      613.41      475.39     30.86 o 
  -3  12   6     1271.08     1104.83     49.28 o 
  -2  12   6     1035.09     1087.97     31.75 o 
  -1  12   6     1138.91     1242.03     33.26 o 
   0  12   6     6049.64     5926.97    148.55 o 
   1  12   6     1223.64     1004.42     29.04 o 
   2  12   6      840.29      643.48     25.78 o 
   3  12   6     1250.19     1308.48     69.88 o 
   4  12   6      678.20      689.03     31.47 o 
   5  12   6     1637.13     1619.61     35.46 o 
   6  12   6      102.03      137.41     21.57 o 
   7  12   6     2286.32     2568.11     33.35 o 
   8  12   6     1471.99     1636.80     26.24 o 
   9  12   6      316.11      300.12     20.74 o 
  10  12   6      135.94      133.56     19.17 o 
  11  12   6        2.01        1.80     20.76 o 
 -10  13   6      115.55       92.81     15.87 o 
  -9  13   6      205.09      257.73     24.30 o 
  -8  13   6      184.39      179.59     16.87 o 
  -7  13   6      578.32      570.36     21.90 o 
  -6  13   6       91.42       76.74     15.00 o 
  -5  13   6      794.40      732.82     19.95 o 
  -4  13   6      335.09      316.63     20.22 o 
  -3  13   6     1150.33     1078.69     45.79 o 
  -2  13   6      759.62      676.61     28.93 o 
  -1  13   6     5933.82     5538.03    131.20 o 
   0  13   6      620.54      706.23     27.72 o 
   1  13   6     5582.84     5079.56    137.11 o 
   2  13   6      815.30      765.80     29.92 o 
   3  13   6     1066.92     1046.36     64.15 o 
   4  13   6      394.38      396.89     24.97 o 
   5  13   6      837.90      859.62     27.83 o 
   6  13   6       85.87       90.79     23.42 o 
   7  13   6      521.67      591.97     25.74 o 
   8  13   6      220.43      200.19     50.52 o 
   9  13   6      205.12      143.63     27.10 o 
  10  13   6       61.94       27.08     19.51 o 
  -9  14   6      457.75      420.65     49.40 o 
  -8  14   6      525.80      541.24     30.50 o 
  -7  14   6      366.92      348.70     17.39 o 
  -6  14   6      262.43      245.57     14.02 o 
  -5  14   6      492.08      407.13     17.36 o 
  -4  14   6      953.80      931.61     20.85 o 
  -3  14   6      183.03      147.49     15.73 o 
  -2  14   6     1728.12     1737.71     61.61 o 
  -1  14   6      259.39      259.06     19.13 o 
   0  14   6     7427.36     6860.50    130.52 o 
   1  14   6      312.12      297.00     30.60 o 
   2  14   6     1594.02     1516.34     64.05 o 
   3  14   6      332.10      313.78     23.83 o 
   4  14   6     1026.73     1098.41     26.34 o 
   5  14   6      746.39      726.44     30.68 o 
   6  14   6      255.10      250.79     22.62 o 
   7  14   6      422.65      384.83     22.04 o 
   8  14   6      543.63      510.67     28.20 o 
   9  14   6      331.68      217.84     43.11 o 
  -8  15   6      663.50      661.94     29.87 o 
  -7  15   6      259.28      248.79     12.58 o 
  -6  15   6      883.18      862.83     31.55 o 
  -5  15   6      866.57      789.27     17.26 o 
  -4  15   6      613.63      609.10     17.83 o 
  -3  15   6      837.27      775.41     18.44 o 
  -2  15   6      493.51      411.74     14.40 o 
  -1  15   6     1215.97     1171.76     20.60 o 
   0  15   6      640.03      627.12     22.07 o 
   1  15   6     1188.82     1178.26     48.53 o 
   2  15   6      489.93      512.31     25.06 o 
   3  15   6      923.73      834.77     26.97 o 
   4  15   6      830.91      952.83     23.69 o 
   5  15   6      825.63      749.76     22.89 o 
   6  15   6     1080.31     1130.48     23.96 o 
   7  15   6      323.04      307.33     22.25 o 
  -6  16   6       90.33       79.45     21.99 o 
  -5  16   6     1279.97     1274.46     39.90 o 
  -4  16   6     1726.07     1742.40     44.97 o 
  -3  16   6      339.89      286.74     19.82 o 
  -2  16   6      501.67      440.56     14.64 o 
  -1  16   6      782.80      695.83     17.30 o 
   0  16   6       25.70       24.29     12.48 o 
   1  16   6      771.65      702.32     14.97 o 
   2  16   6      523.10      432.39     18.26 o 
   3  16   6      319.94      324.60     19.90 o 
   4  16   6     1604.37     1555.74    127.43 o 
   5  16   6     1565.78     1715.97     38.69 o 
  -2  17   6      300.86      256.80     17.54 o 
  -1  17   6      148.01      134.72     43.09 o 
   0  17   6      365.22      243.97     18.59 o 
   1  17   6      142.51      113.61     47.81 o 
   2  17   6      293.61      257.27     23.80 o 
   1   0   7    67257.34    59274.34   6871.92 o 
   2   0   7     6244.64     5848.79    218.61 o 
   3   0   7     1325.73     1358.93     57.25 o 
   4   0   7    10665.37     9515.07    323.43 o 
   5   0   7      973.60      808.87     57.18 o 
   6   0   7     1378.66     1350.51    136.88 o 
   7   0   7     2064.12     1624.95    158.39 o 
   8   0   7     3870.99     3849.00    132.89 o 
   9   0   7     2149.62     1804.12     61.72 o 
  10   0   7     2118.32     1886.65     77.01 o 
  11   0   7     3129.50     2835.17     60.04 o 
  12   0   7       26.25       58.82     27.52 o 
  13   0   7    10514.61    10130.33    302.70 o 
  14   0   7       57.89      489.44    246.01 o 
  15   0   7     2974.43     2909.85    182.49 o 
  16   0   7      400.25      362.66     16.08 o 
 -15   1   7      380.72      403.57     24.32 o 
 -14   1   7     5030.84     5112.76    189.00 o 
 -13   1   7      479.77      487.33     36.04 o 
 -12   1   7     6988.14     6982.70     93.70 o 
 -11   1   7     1008.09      932.25     45.43 o 
 -10   1   7     1627.34     1552.94     29.02 o 
  -9   1   7     5355.21     4755.11    124.27 o 
  -8   1   7     4909.83     4521.99    143.22 o 
  -7   1   7     6954.05     6257.57    536.18 o 
  -6   1   7      126.47      146.14     27.86 o 
  -5   1   7    12794.26    11993.32    373.85 o 
  -4   1   7     2891.70     2195.99     50.48 o 
  -3   1   7     5770.90     4895.91    270.94 o 
  -2   1   7    14926.07    13977.00    173.43 o 
  -1   1   7        0.28        0.22     32.57 o 
   0   1   7    68193.91    56192.29   4225.52 o 
   2   1   7    14778.30    12847.96    924.26 o 
   3   1   7     5767.58     5972.93     89.71 o 
   4   1   7     2470.88     2944.06    105.13 o 
   5   1   7    12842.64    14303.25    855.79 o 
   6   1   7      185.27       76.08     32.20 o 
   7   1   7     7398.83     7075.63    421.81 o 
   8   1   7     5064.17     4533.97    130.69 o 
   9   1   7     5138.46     5132.88    202.57 o 
  10   1   7     1403.75     1348.06     47.69 o 
  11   1   7      932.77      887.03     56.42 o 
  12   1   7     6951.31     6769.73    278.78 o 
  13   1   7      476.50      588.42     62.49 o 
  14   1   7     5136.11     4816.73    277.39 o 
  15   1   7      410.25      478.17     47.49 o 
  16   1   7      243.70      145.91     17.73 o 
 -15   2   7      257.62      239.95     40.63 o 
 -14   2   7      668.06      729.21     28.76 o 
 -13   2   7     2778.71     2772.32     73.95 o 
 -12   2   7      643.95      618.39     32.51 o 
 -11   2   7     1859.16     1864.16     59.64 o 
 -10   2   7     3160.06     2792.36     50.92 o 
  -9   2   7     7296.21     6784.33    172.09 o 
  -8   2   7    14456.54    13480.56    401.13 o 
  -7   2   7     2583.18     2232.72    152.68 o 
  -6   2   7    23689.97    21062.64   1160.91 o 
  -5   2   7     7671.36     6218.69    177.28 o 
  -4   2   7     7921.03     6702.91    301.33 o 
  -3   2   7     7391.23     6851.92    108.85 o 
  -2   2   7        5.51        1.88     34.52 o 
  -1   2   7    16271.10    13902.11    409.45 o 
   0   2   7     6499.60     6714.39    237.41 o 
   1   2   7    16050.08    14519.08    927.21 o 
   2   2   7        6.41       13.69     39.04 o 
   3   2   7     7136.60     6629.89    166.75 o 
   4   2   7     8217.86     8634.32    656.09 o 
   5   2   7     7407.46     7223.26    323.06 o 
   6   2   7    23607.94    24126.68   1419.25 o 
   7   2   7     2675.69     2322.23     74.60 o 
   8   2   7    14426.78    14064.69    439.69 o 
   9   2   7     7398.35     6922.14    281.75 o 
  10   2   7     2777.35     2693.79     51.05 o 
  11   2   7     1643.33     1425.42     40.28 o 
  12   2   7      617.36      522.55     31.65 o 
  13   2   7     2711.16     2810.08    150.69 o 
  14   2   7      744.55      787.53     58.00 o 
  15   2   7      198.71      207.33     22.35 o 
 -15   3   7      407.10      393.48     28.52 o 
 -14   3   7       15.17        0.45     18.75 o 
 -13   3   7     1084.52     1005.84     30.50 o 
 -12   3   7      163.76       75.33     25.61 o 
 -11   3   7      129.79      124.41     19.68 o 
 -10   3   7     4809.60     4560.33     74.74 o 
  -9   3   7     4388.66     3806.81    128.43 o 
  -8   3   7     5904.56     5644.18    166.60 o 
  -7   3   7    22702.07    20456.43   1189.80 o 
  -6   3   7     4789.90     4382.63    359.50 o 
  -5   3   7    16777.89    13826.33    989.42 o 
  -4   3   7    23786.53    19076.36   1710.92 o 
  -3   3   7       45.31       19.52     54.98 o 
  -2   3   7     8254.35     7428.68    245.95 o 
  -1   3   7     5142.45     5150.77    301.86 o 
   0   3   7     2173.56     2296.52     74.92 o 
   1   3   7     5132.10     5368.30    312.99 o 
   2   3   7     8007.94     8218.10    497.62 o 
   3   3   7       49.19       31.19     41.74 o 
   4   3   7    23999.62    22488.72   1310.80 o 
   5   3   7    16880.18    17470.44   1266.36 o 
   6   3   7     5008.83     4358.56    243.61 o 
   7   3   7    23492.20    20998.67    895.47 o 
   8   3   7     6027.53     5521.17    225.48 o 
   9   3   7     4191.14     3859.45    106.45 o 
  10   3   7     4656.80     4248.12    120.22 o 
  11   3   7      115.54      524.60    265.02 o 
  12   3   7      106.04      278.25    111.10 o 
  13   3   7     1094.02     1175.42     34.87 o 
  14   3   7        8.34       20.75     17.40 o 
  15   3   7      448.71      403.75     37.05 o 
 -15   4   7     1334.79     1301.73     61.23 o 
 -14   4   7     1319.62     1189.43     26.76 o 
 -13   4   7      379.24      356.59     20.82 o 
 -12   4   7      787.86      600.15     25.42 o 
 -11   4   7     2303.53     2200.55     36.44 o 
 -10   4   7      287.00      243.63     18.03 o 
  -9   4   7     4885.02     4159.76    101.00 o 
  -8   4   7     4976.39     5082.43    161.95 o 
  -7   4   7      364.06      396.21     17.27 o 
  -6   4   7    12541.26    10441.47    871.63 o 
  -5   4   7    18602.49    14452.16   1363.34 o 
  -4   4   7      142.83      169.92     52.48 o 
  -3   4   7    25340.10    22713.38    732.91 o 
  -2   4   7     5775.40     5330.85    114.37 o 
  -1   4   7     2583.58     2225.26    196.16 o 
   0   4   7     9933.29    10343.24    572.14 o 
   1   4   7     2222.32     2715.17    195.07 o 
   2   4   7     6078.70     6585.15    475.93 o 
   3   4   7    25599.38    26757.84   2221.50 o 
   4   4   7      144.13       99.22     49.16 o 
   5   4   7    18294.85    17466.84   1611.18 o 
   6   4   7    12906.41    11387.84   1045.82 o 
   7   4   7      332.91      202.64     37.11 o 
   8   4   7     5490.69     4902.94    189.91 o 
   9   4   7     4747.89     4727.64    377.62 o 
  10   4   7      345.99      628.62    199.97 o 
  11   4   7     2241.40     2304.66    184.21 o 
  12   4   7      757.52      773.04     26.12 o 
  13   4   7      482.92      395.90     23.10 o 
  14   4   7     1362.42     1519.40     48.81 o 
  15   4   7     1318.58     1295.69    133.56 o 
 -15   5   7     1208.65     1188.23     91.38 o 
 -14   5   7      801.17      692.28     21.88 o 
 -13   5   7      832.67      760.60     31.85 o 
 -12   5   7      906.82      930.51     26.36 o 
 -11   5   7     4669.10     4695.15     69.05 o 
 -10   5   7     3666.50     3238.19     59.68 o 
  -9   5   7     1543.00     1509.11     59.12 o 
  -8   5   7     3101.39     3157.84     99.35 o 
  -7   5   7     1247.93     1021.99     41.90 o 
  -6   5   7     7181.46     6451.81    257.53 o 
  -5   5   7      100.97      203.31     54.20 o 
  -4   5   7    21391.27    17923.99    946.81 o 
  -3   5   7    12395.34    11178.50    252.90 o 
  -2   5   7     9717.63     8041.62    430.93 o 
  -1   5   7    12906.38    10774.19    999.79 o 
   0   5   7     1427.85     1325.77     68.85 o 
   1   5   7    12991.92    13897.88    485.83 o 
   2   5   7     9349.58     9962.36    561.80 o 
   3   5   7    12542.80    13536.82    306.25 o 
   4   5   7    20936.12    18249.64   1900.27 o 
   5   5   7      106.16       55.21     54.32 o 
   6   5   7     6537.60     6138.74    649.24 o 
   7   5   7     1246.57     1170.07     90.09 o 
   8   5   7     3173.66     3035.13    203.99 o 
   9   5   7     1692.11     1708.43    181.91 o 
  10   5   7     3303.20     3438.73    197.98 o 
  11   5   7     4836.45     4660.78    274.83 o 
  12   5   7     1015.68      944.14     38.87 o 
  13   5   7      903.91      907.39     32.60 o 
  14   5   7      803.13      844.08     27.60 o 
  15   5   7     1304.42     1192.69     22.40 o 
 -14   6   7      491.00      490.71     20.44 o 
 -13   6   7      156.47      157.34     19.44 o 
 -12   6   7     3830.70     4224.91     78.91 o 
 -11   6   7     1075.66     1095.33     31.47 o 
 -10   6   7     9137.90     9186.43    156.02 o 
  -9   6   7     1919.22     1880.15     27.96 o 
  -8   6   7     1671.83     1880.05     34.66 o 
  -7   6   7     3797.80     3257.87     94.80 o 
  -6   6   7       17.21       23.21     12.65 o 
  -5   6   7     8769.29     7909.14    288.02 o 
  -4   6   7     9387.24     8212.39    285.94 o 
  -3   6   7     7913.35     6637.72    419.92 o 
  -2   6   7    24574.54    20389.80   1873.59 o 
  -1   6   7      449.03      425.27     47.94 o 
   0   6   7     3019.18     2962.34    171.92 o 
   1   6   7      452.76      372.74     29.54 o 
   2   6   7    24425.97    27195.57   1039.46 o 
   3   6   7     8111.01     7898.50    100.32 o 
   4   6   7     9566.06     8690.69   1238.74 o 
   5   6   7     7995.58     7819.44   1062.71 o 
   6   6   7       12.14       50.13     25.28 o 
   7   6   7     3380.01     3296.76    141.12 o 
   8   6   7     1862.88     1602.05     82.83 o 
   9   6   7     1943.38     1705.07     89.02 o 
  10   6   7     9447.34     8956.92    661.99 o 
  11   6   7     1020.40     1016.48     34.33 o 
  12   6   7     3976.07     4064.40     79.85 o 
  13   6   7      194.13      169.00     19.48 o 
  14   6   7      612.50      650.33     31.58 o 
 -14   7   7      216.17      186.10     21.41 o 
 -13   7   7      311.60      325.78     19.10 o 
 -12   7   7      210.93      209.24     22.13 o 
 -11   7   7     9147.25     9822.27    113.27 o 
 -10   7   7       53.77       81.79     18.84 o 
  -9   7   7     6459.75     6533.24     89.75 o 
  -8   7   7     2682.90     2482.54     36.18 o 
  -7   7   7       64.10       64.10     13.19 o 
  -6   7   7     3533.90     3034.44     77.61 o 
  -5   7   7      928.71      696.10     25.85 o 
  -4   7   7      677.89      697.29     30.08 o 
  -3   7   7    23009.51    19970.73   1907.64 o 
  -2   7   7     2362.33     1886.18    467.37 o 
  -1   7   7     7633.38     7510.98    187.72 o 
   0   7   7     1308.78     1283.19    172.75 o 
   1   7   7     8036.68     7715.62    471.41 o 
   2   7   7     2495.51     2524.64     70.46 o 
   3   7   7    23769.76    23861.66    167.48 o 
   4   7   7      574.13      479.00     23.71 o 
   5   7   7      858.60      884.88     25.44 o 
   6   7   7     3028.10     3265.10    321.60 o 
   7   7   7       70.12       27.39     13.69 o 
   8   7   7     2578.08     2532.73    134.13 o 
   9   7   7     6609.21     6365.71    345.45 o 
  10   7   7       48.90       53.70     29.85 o 
  11   7   7     9124.20     9358.99    180.46 o 
  12   7   7      196.40      249.59     21.58 o 
  13   7   7      236.71      263.12     19.15 o 
  14   7   7      229.94      178.80     16.62 o 
 -14   8   7      450.91      364.21     24.25 o 
 -13   8   7      809.84      828.71     44.56 o 
 -12   8   7     2557.97     2939.28    164.14 o 
 -11   8   7     1081.02     1159.27     33.52 o 
 -10   8   7     7404.79     7463.83    112.59 o 
  -9   8   7      867.90      864.25     19.14 o 
  -8   8   7      194.77      206.37     14.84 o 
  -7   8   7     2595.30     2178.79     32.89 o 
  -6   8   7     1216.74     1451.19     30.95 o 
  -5   8   7     3498.19     3354.10     96.68 o 
  -4   8   7     5233.71     5194.46    151.17 o 
  -3   8   7     4153.22     3813.40    142.95 o 
  -2   8   7    16964.73    16104.80    414.47 o 
  -1   8   7     4674.75     4386.08     93.56 o 
   0   8   7     3315.80     3296.81    120.91 o 
   1   8   7     4818.68     4396.07    136.61 o 
   2   8   7    17239.19    17775.52    351.77 o 
   3   8   7     4259.80     4392.74    129.37 o 
   4   8   7     5784.99     5416.03     83.70 o 
   5   8   7     3440.62     3333.52     85.06 o 
   6   8   7     1339.72     1174.56     51.90 o 
   7   8   7     2436.24     2441.36    158.76 o 
   8   8   7      200.94       85.03     26.76 o 
   9   8   7     1011.04     1168.59    113.36 o 
  10   8   7     7043.90     7663.52    187.43 o 
  11   8   7     1096.15     1102.88     32.67 o 
  12   8   7     2320.29     2661.02     68.65 o 
  13   8   7      789.02      789.93     23.57 o 
 -13   9   7      626.19      618.34     33.24 o 
 -12   9   7      991.21     1140.43     45.85 o 
 -11   9   7     1891.31     1966.52     68.32 o 
 -10   9   7     2334.10     2528.16     54.46 o 
  -9   9   7      258.73      262.90     15.98 o 
  -8   9   7     1179.94     1170.33     22.10 o 
  -7   9   7     3636.50     3698.56     62.09 o 
  -6   9   7     2592.05     2526.23     45.47 o 
  -5   9   7     1113.68     1068.05     23.46 o 
  -4   9   7     4146.52     3847.13     86.61 o 
  -3   9   7     5850.95     5358.95    149.40 o 
  -2   9   7     8175.27     8143.23    176.23 o 
  -1   9   7     6783.91     6281.07    134.40 o 
   0   9   7     3431.53     3238.38     78.96 o 
   1   9   7     6658.90     6675.57    158.83 o 
   2   9   7     8414.64     8094.24    212.41 o 
   3   9   7     5901.75     5939.61    224.19 o 
   4   9   7     4153.22     4202.52     98.03 o 
   5   9   7     1253.04     1230.06     29.66 o 
   6   9   7     2614.48     2487.15     41.33 o 
   7   9   7     3742.92     4052.83    118.48 o 
   8   9   7     1368.28     1357.90     57.40 o 
   9   9   7      244.89      273.74     32.42 o 
  10   9   7     2469.03     2570.07    113.82 o 
  11   9   7     1736.11     1872.28     35.93 o 
  12   9   7      976.88     1037.33     30.45 o 
  13   9   7      468.58      483.53     14.98 o 
 -12  10   7      142.19       62.65     17.24 o 
 -11  10   7      685.24      662.14     56.72 o 
 -10  10   7       50.87       90.10     32.91 o 
  -9  10   7     2388.01     2377.14     37.75 o 
  -8  10   7     4570.44     4545.31     66.47 o 
  -7  10   7      209.12      212.58     15.85 o 
  -6  10   7     8618.29     8663.92     99.63 o 
  -5  10   7     2801.28     2383.66     31.85 o 
  -4  10   7      322.15      266.59     21.38 o 
  -3  10   7     6239.08     5826.81    114.11 o 
  -2  10   7     4610.32     4053.42     73.48 o 
  -1  10   7     2567.96     2351.74     79.46 o 
   0  10   7     2435.83     2286.09     98.09 o 
   1  10   7     2353.50     2269.17     62.53 o 
   2  10   7     4090.97     4335.65    162.33 o 
   3  10   7     6144.91     5990.55    196.54 o 
   4  10   7      403.47      425.24     26.94 o 
   5  10   7     2530.01     2801.14     68.18 o 
   6  10   7     8883.70     9273.56     94.81 o 
   7  10   7      241.64      323.55     28.55 o 
   8  10   7     4299.10     5112.61    182.72 o 
   9  10   7     2560.71     2472.81     59.98 o 
  10  10   7       45.96       73.84     20.19 o 
  11  10   7      705.02      824.70     22.09 o 
  12  10   7       77.43       85.19     13.03 o 
 -11  11   7        1.19        6.39     17.00 o 
 -10  11   7      526.33      479.76     23.92 o 
  -9  11   7     1117.87     1054.10     39.72 o 
  -8  11   7     1454.56     1561.59     21.31 o 
  -7  11   7    10452.45    10775.96    140.12 o 
  -6  11   7      855.04      881.59     20.83 o 
  -5  11   7     6209.81     6359.71     96.35 o 
  -4  11   7     3845.42     3483.50     63.89 o 
  -3  11   7      132.05      122.41     18.30 o 
  -2  11   7     2488.32     2410.36     66.76 o 
  -1  11   7     1671.36     1479.50     50.46 o 
   0  11   7      904.53      832.23     23.15 o 
   1  11   7     1546.70     1499.87     52.64 o 
   2  11   7     2231.51     2215.32    100.27 o 
   3  11   7      100.97       72.58     19.16 o 
   4  11   7     3617.55     3776.15     48.42 o 
   5  11   7     6454.61     6431.45     66.85 o 
   6  11   7      763.49      895.18     48.23 o 
   7  11   7    10248.10    11658.95     67.53 o 
   8  11   7     1547.69     1674.73     31.03 o 
   9  11   7     1045.03     1225.28     26.79 o 
  10  11   7      552.87      623.43     24.31 o 
  11  11   7        1.19        3.84     15.32 o 
 -10  12   7       47.64       26.64     14.03 o 
  -9  12   7      908.72      957.33     35.32 o 
  -8  12   7     3284.59     3566.23     71.38 o 
  -7  12   7      280.33      277.22     15.28 o 
  -6  12   7     6854.34     7585.59    118.63 o 
  -5  12   7     1311.63     1293.25     37.33 o 
  -4  12   7     1327.21     1102.81     22.20 o 
  -3  12   7      388.84      357.67     24.41 o 
  -2  12   7      548.37      521.68     42.01 o 
  -1  12   7     5019.03     5055.60    155.24 o 
   0  12   7      333.53      410.29     21.97 o 
   1  12   7     4946.87     4581.28    153.76 o 
   2  12   7      511.16      369.39     21.55 o 
   3  12   7      365.71      307.45     22.52 o 
   4  12   7     1299.39     1330.70     34.67 o 
   5  12   7     1339.30     1393.85     41.10 o 
   6  12   7     7079.77     7577.71     94.59 o 
   7  12   7      273.05      312.58     21.85 o 
   8  12   7     3070.34     3723.54     31.44 o 
   9  12   7      908.25     1069.28     22.70 o 
  10  12   7       31.78       18.87     13.73 o 
  11  12   7      792.61      753.73     27.86 o 
  -9  13   7      551.31      501.92     21.19 o 
  -8  13   7      898.34      931.46     27.64 o 
  -7  13   7     1443.36     1632.40     27.21 o 
  -6  13   7      150.68      156.90     16.35 o 
  -5  13   7     1628.60     1502.82     23.94 o 
  -4  13   7      425.66      393.96     20.27 o 
  -3  13   7      719.37      653.05     39.57 o 
  -2  13   7     2617.30     2605.22     69.89 o 
  -1  13   7      431.71      422.64     44.39 o 
   0  13   7    10681.32    10399.34    275.99 o 
   1  13   7      389.78      419.60     21.00 o 
   2  13   7     2442.05     2373.14     55.68 o 
   3  13   7      707.14      721.15     22.26 o 
   4  13   7      573.70      483.86     29.72 o 
   5  13   7     1710.07     1786.29     30.95 o 
   6  13   7      189.71      158.53     24.48 o 
   7  13   7     1308.31     1482.25     28.53 o 
   8  13   7      867.43      842.63     61.70 o 
   9  13   7      398.80      411.43     24.90 o 
  10  13   7       61.63       15.56     12.36 o 
  -8  14   7      529.35      617.07     23.34 o 
  -7  14   7      480.17      486.70     17.12 o 
  -6  14   7       57.53       26.70     14.24 o 
  -5  14   7      451.51      398.85     14.86 o 
  -4  14   7     1292.52     1132.71     19.44 o 
  -3  14   7       17.61        7.42     12.39 o 
  -2  14   7     1009.12     1013.39     31.62 o 
  -1  14   7     7010.76     7032.66    179.85 o 
   0  14   7        0.23       62.45     19.59 o 
   1  14   7     7109.68     6611.63    203.02 o 
   2  14   7     1043.38     1039.20     55.37 o 
   3  14   7        1.78        6.61     22.14 o 
   4  14   7     1332.82     1362.66     41.74 o 
   5  14   7      495.19      449.65     29.19 o 
   6  14   7      129.37       55.55     24.73 o 
   7  14   7      485.71      458.73     19.09 o 
   8  14   7      402.29      414.18     24.25 o 
  -7  15   7      692.85      550.56     26.96 o 
  -6  15   7      106.04       65.28     16.49 o 
  -5  15   7     1103.17     1081.75     25.39 o 
  -4  15   7      964.03      904.10     16.95 o 
  -3  15   7      855.29      813.40     16.58 o 
  -2  15   7      657.48      683.66     20.44 o 
  -1  15   7      400.11      395.23     14.44 o 
   0  15   7     5352.70     5185.02     96.83 o 
   1  15   7      445.25      435.71     18.87 o 
   2  15   7      625.66      612.45     20.28 o 
   3  15   7      903.12      920.92     38.99 o 
   4  15   7      975.99      918.13     74.39 o 
   5  15   7     1247.19     1262.88     74.30 o 
   6  15   7       92.96      107.27     21.77 o 
  -4  16   7      788.18      762.66     25.64 o 
  -3  16   7      822.72      832.41     53.54 o 
  -2  16   7      156.60      163.79     13.50 o 
  -1  16   7      888.71      828.43     31.70 o 
   0  16   7      655.88      664.81     20.41 o 
   1  16   7      860.13      778.77     16.67 o 
   2  16   7      206.76      180.36     17.06 o 
   3  16   7      820.67      742.09     31.90 o 
   4  16   7      847.83      884.11     28.76 o 
   1   0   8      485.08      418.52     40.67 o 
   2   0   8    10418.07     9468.77    316.51 o 
   3   0   8     7693.41     7850.56    294.76 o 
   4   0   8      898.37      914.26     46.44 o 
   5   0   8     3625.21     3770.24    253.13 o 
   6   0   8        2.03        5.92     44.01 o 
   7   0   8     1644.08     1684.90     70.24 o 
   8   0   8     1097.01      944.62     28.97 o 
   9   0   8     2940.28     2821.28     51.63 o 
  10   0   8      873.11      876.64     29.81 o 
  11   0   8       77.64       48.03     24.91 o 
  12   0   8      995.70      848.15     31.88 o 
  13   0   8        0.38       25.67     26.65 o 
  14   0   8     1478.01     1583.97    124.29 o 
  15   0   8     2201.27     2218.21    240.79 o 
 -15   1   8     1304.14     1244.27     81.50 o 
 -14   1   8      190.42      577.41    261.22 o 
 -13   1   8     1589.82     1406.12     40.13 o 
 -12   1   8      189.45      129.16     32.93 o 
 -11   1   8      218.05      186.88     22.83 o 
 -10   1   8      842.77      751.85     33.07 o 
  -9   1   8     2061.42     1974.26     51.60 o 
  -8   1   8     4917.00     4663.48    127.52 o 
  -7   1   8     1108.89     1141.25     52.09 o 
  -6   1   8     3106.13     2963.71     77.51 o 
  -5   1   8     1634.86     1553.13     80.21 o 
  -4   1   8     6417.65     6324.34    205.89 o 
  -3   1   8     1460.71     1467.11     75.05 o 
  -2   1   8     2226.74     2195.93    127.73 o 
  -1   1   8    17855.79    17113.42    715.74 o 
   0   1   8      482.26      442.15     58.42 o 
   1   1   8    16499.14    14741.13    185.92 o 
   2   1   8     2199.58     1629.76    163.19 o 
   3   1   8     1286.87     1346.13     47.85 o 
   4   1   8     5940.08     5869.44    306.34 o 
   5   1   8     1842.65     1934.14    133.72 o 
   6   1   8     2858.57     2572.52    119.26 o 
   7   1   8     1043.24     1031.93     45.73 o 
   8   1   8     5569.60     5519.86    177.44 o 
   9   1   8     1830.92     1559.11     49.31 o 
  10   1   8     1043.74     1045.73     33.60 o 
  11   1   8      195.32      241.93     51.96 o 
  12   1   8      163.84      158.44     38.78 o 
  13   1   8     1585.70     1768.77    135.59 o 
  14   1   8      213.32      149.72     24.50 o 
  15   1   8     1130.99     1287.68    140.82 o 
 -15   2   8      472.29      462.82     15.86 o 
 -14   2   8     1177.79     1171.07     94.42 o 
 -13   2   8      762.19      591.96     24.90 o 
 -12   2   8      777.53      655.68     30.76 o 
 -11   2   8      936.81      921.48     29.48 o 
 -10   2   8     2537.16     2341.74     55.21 o 
  -9   2   8     1600.58     1461.11     49.07 o 
  -8   2   8     2246.84     1974.88     79.55 o 
  -7   2   8     7962.33     7372.92    315.61 o 
  -6   2   8     1481.39     1504.36     64.97 o 
  -5   2   8     4609.93     4235.68     85.73 o 
  -4   2   8     4178.16     3116.69    117.14 o 
  -3   2   8     2097.09     2173.55     71.86 o 
  -2   2   8     6652.88     6088.77    280.28 o 
  -1   2   8     1879.07     1788.81     66.19 o 
   0   2   8    11224.03    11326.41    538.89 o 
   1   2   8     1864.75     1660.84     98.84 o 
   2   2   8     5869.16     6591.78    135.03 o 
   3   2   8     1975.86     1667.08     73.78 o 
   4   2   8     4609.02     5172.78    348.44 o 
   5   2   8     4022.12     3701.91    384.55 o 
   6   2   8     1829.88     1694.37     82.31 o 
   7   2   8     8569.42     8156.58    233.37 o 
   8   2   8     1908.86     1741.02     73.02 o 
   9   2   8     1995.94     1966.98    108.56 o 
  10   2   8     2125.89     1854.30     96.43 o 
  11   2   8      910.44      715.66     33.04 o 
  12   2   8      843.36     1114.53    159.55 o 
  13   2   8      665.28      658.16     43.78 o 
  14   2   8     1030.24     1075.40     51.36 o 
  15   2   8      501.76      565.01     88.37 o 
 -15   3   8      405.82      386.53     16.98 o 
 -14   3   8      671.44      617.96     25.80 o 
 -13   3   8      210.42      135.24     34.31 o 
 -12   3   8     2002.51     2137.75     32.97 o 
 -11   3   8     1654.67     1552.39     31.19 o 
 -10   3   8      821.23      738.12     37.74 o 
  -9   3   8     4299.27     3952.05    127.85 o 
  -8   3   8     3895.81     3418.71    118.33 o 
  -7   3   8      285.64      321.98     23.01 o 
  -6   3   8     6120.98     5776.24    164.63 o 
  -5   3   8     3215.12     2532.09     81.36 o 
  -4   3   8     1205.42     1092.78     49.34 o 
  -3   3   8     6766.41     5838.75    247.43 o 
  -2   3   8     1423.34     1482.34     90.64 o 
  -1   3   8     2246.37     2028.65    170.37 o 
   0   3   8     7332.14     7881.04    445.57 o 
   1   3   8     1968.07     1934.10     69.74 o 
   2   3   8     1339.77     1417.93    107.67 o 
   3   3   8     7418.87     8016.56    158.74 o 
   4   3   8     1036.93      937.37     54.20 o 
   5   3   8     3603.12     3575.07    357.77 o 
   6   3   8     5926.81     5716.36    229.34 o 
   7   3   8      313.29      304.08     35.65 o 
   8   3   8     4418.60     3940.24     94.17 o 
   9   3   8     3731.52     3421.46    133.13 o 
  10   3   8      678.34     1248.22    395.30 o 
  11   3   8     1353.88     1551.53    218.03 o 
  12   3   8     1950.69     2061.44    103.75 o 
  13   3   8      184.08      139.91     18.91 o 
  14   3   8      576.64      514.39     18.90 o 
 -14   4   8      313.57      291.02     36.85 o 
 -13   4   8     1663.41     1663.07     39.07 o 
 -12   4   8      539.99      561.80     27.22 o 
 -11   4   8     1758.15     1856.35     30.78 o 
 -10   4   8     3795.53     3529.03     79.42 o 
  -9   4   8      329.00      267.95     19.77 o 
  -8   4   8      776.91      751.74     20.56 o 
  -7   4   8     5134.77     4753.23    161.98 o 
  -6   4   8     3042.85     2939.28     90.22 o 
  -5   4   8     1129.82      850.02     33.68 o 
  -4   4   8     6600.46     6095.59    231.54 o 
  -3   4   8      684.77      605.92     34.84 o 
  -2   4   8     4577.42     3494.95    143.09 o 
  -1   4   8     6194.16     5644.76    543.79 o 
   0   4   8      564.06      554.51     54.09 o 
   1   4   8     5758.15     5589.45    320.81 o 
   2   4   8     5031.71     5345.09    344.68 o 
   3   4   8      576.14      620.93     84.66 o 
   4   4   8     6914.35     7498.61    164.11 o 
   5   4   8      958.16      924.16     65.55 o 
   6   4   8     2575.25     2801.74    259.39 o 
   7   4   8     5205.17     5726.49    370.01 o 
   8   4   8      808.01      854.39    117.50 o 
   9   4   8      325.07      516.23    131.23 o 
  10   4   8     3207.32     3144.69    267.81 o 
  11   4   8     1822.80     1884.58    105.25 o 
  12   4   8      477.50      438.34     28.20 o 
  13   4   8     1725.71     1732.41     46.02 o 
  14   4   8      306.41      302.36     15.47 o 
 -14   5   8      337.33      254.95     40.86 o 
 -13   5   8      565.85      519.12     21.87 o 
 -12   5   8     1980.45     2149.14     44.44 o 
 -11   5   8      975.61      950.49     24.62 o 
 -10   5   8      662.47      650.14     24.24 o 
  -9   5   8     1259.84     1176.40     49.99 o 
  -8   5   8      745.91      688.66     20.38 o 
  -7   5   8     3527.12     3457.80    113.61 o 
  -6   5   8     1048.90      900.62     34.80 o 
  -5   5   8     8879.89     8248.05    246.85 o 
  -4   5   8      537.73      441.24     22.92 o 
  -3   5   8     4113.73     3257.83    192.94 o 
  -2   5   8     4192.79     3489.09    190.66 o 
  -1   5   8     2073.40     1793.33    220.53 o 
   0   5   8     4327.90     4136.08    498.81 o 
   1   5   8     2275.99     2493.89    155.97 o 
   2   5   8     3623.81     3523.01    158.99 o 
   3   5   8     4473.53     4587.15     98.55 o 
   4   5   8      430.56      549.39     53.05 o 
   5   5   8     7732.40     7822.09    175.30 o 
   6   5   8      962.20      880.57     72.18 o 
   7   5   8     3270.90     3519.15    224.62 o 
   8   5   8      853.29      886.52     56.84 o 
   9   5   8     1271.71     1256.75    103.50 o 
  10   5   8      724.73      719.51     29.07 o 
  11   5   8      811.57      740.74     28.33 o 
  12   5   8     2330.54     2441.20     55.58 o 
  13   5   8      596.02      566.26     24.37 o 
  14   5   8      345.04      330.97     12.90 o 
 -14   6   8      521.15      450.40     57.49 o 
 -13   6   8      548.30      582.51     43.68 o 
 -12   6   8      192.38      182.45     26.82 o 
 -11   6   8     1895.59     1884.49     37.04 o 
 -10   6   8      404.78      394.85     24.29 o 
  -9   6   8      735.04      565.43     25.14 o 
  -8   6   8     1551.18     1401.28     23.38 o 
  -7   6   8       93.20       79.81     13.83 o 
  -6   6   8     7729.12     8003.56    262.72 o 
  -5   6   8      447.43      375.89     18.47 o 
  -4   6   8     4460.16     3951.98    134.81 o 
  -3   6   8     5086.35     4535.15    182.62 o 
  -2   6   8     1790.82     1691.87     43.42 o 
  -1   6   8     3220.34     2924.24    289.46 o 
   0   6   8       87.57       32.62     43.63 o 
   1   6   8     2838.51     2617.47     96.17 o 
   2   6   8     2191.06     2221.90     75.44 o 
   3   6   8     4755.35     4861.53     49.58 o 
   4   6   8     3790.44     3875.93    143.04 o 
   5   6   8      404.73      484.99     70.22 o 
   6   6   8     7042.01     5287.95   1581.14 o 
   7   6   8      122.68       82.23     21.32 o 
   8   6   8     1676.03     1807.06     92.09 o 
   9   6   8      649.17      621.46     36.84 o 
  10   6   8      332.02      281.43     26.67 o 
  11   6   8     2069.53     2125.80     50.46 o 
  12   6   8      226.35      195.98     20.49 o 
  13   6   8      698.49      733.59     25.35 o 
  14   6   8      555.57      505.79     20.72 o 
 -13   7   8      508.75      456.07     25.83 o 
 -12   7   8     2118.49     2117.47     43.34 o 
 -11   7   8      180.34      173.98     22.44 o 
 -10   7   8     2150.29     1947.18     38.87 o 
  -9   7   8       44.71       75.28     15.01 o 
  -8   7   8      655.40      570.65     19.01 o 
  -7   7   8     2393.46     2702.80     57.98 o 
  -6   7   8       48.26       48.42     13.73 o 
  -5   7   8     4708.62     4134.49    152.86 o 
  -4   7   8     4750.18     3975.82    148.89 o 
  -3   7   8      314.29      278.36     18.94 o 
  -2   7   8     8127.25     7458.04    206.67 o 
  -1   7   8     1033.62     1097.93     36.68 o 
   0   7   8      816.64      724.27     22.07 o 
   1   7   8     1042.59     1120.31     40.59 o 
   2   7   8     8561.50     8430.19    164.54 o 
   3   7   8      370.02      416.13     24.83 o 
   4   7   8     4670.93     4899.14    125.13 o 
   5   7   8     4258.89     4160.07     99.33 o 
   6   7   8       61.86       38.65     31.42 o 
   7   7   8     2352.63     1496.78    202.63 o 
   8   7   8      613.54      547.86     43.01 o 
   9   7   8       88.47        3.35     36.06 o 
  10   7   8     1926.33     1914.64     95.41 o 
  11   7   8      146.69       97.12     21.43 o 
  12   7   8     1969.12     2022.55     39.36 o 
  13   7   8      496.97      485.81     30.92 o 
 -13   8   8     1429.15     1462.15     37.33 o 
 -12   8   8        1.41        0.22     34.56 o 
 -11   8   8     2565.68     2665.20     45.65 o 
 -10   8   8      708.16      723.56     28.14 o 
  -9   8   8      932.15      994.29     26.28 o 
  -8   8   8      157.40      164.65     14.70 o 
  -7   8   8      186.91      156.16     14.61 o 
  -6   8   8     1802.13     1737.56     33.67 o 
  -5   8   8      776.96      657.09     20.89 o 
  -4   8   8      497.39      435.56     21.39 o 
  -3   8   8     5358.31     4432.53    172.02 o 
  -2   8   8     1925.37     1736.18     32.59 o 
  -1   8   8     5744.37     5536.72    120.45 o 
   0   8   8      944.56      975.19     30.02 o 
   1   8   8     6435.52     6494.33    151.05 o 
   2   8   8     1693.09     1702.69     53.67 o 
   3   8   8     5888.61     5837.71    219.39 o 
   4   8   8      549.63      487.88     22.82 o 
   5   8   8      873.45      811.12     31.32 o 
   6   8   8     1838.70     1937.00     36.60 o 
   7   8   8      172.83      176.11     17.15 o 
   8   8   8      164.20       53.27     26.15 o 
   9   8   8      834.04      909.50     58.74 o 
  10   8   8      708.77      784.23     27.97 o 
  11   8   8     2219.78     2349.02     38.54 o 
  12   8   8        0.28        9.14     16.74 o 
  13   8   8     1142.99     1298.89     50.25 o 
 -12   9   8     1780.58     1994.88     46.80 o 
 -11   9   8      914.07     1041.14    122.94 o 
 -10   9   8      673.51      745.21     34.20 o 
  -9   9   8     1000.37      972.38     28.74 o 
  -8   9   8      268.44      267.09     22.69 o 
  -7   9   8       53.98       57.67     15.31 o 
  -6   9   8      817.58      645.23     31.23 o 
  -5   9   8      991.07      866.74     19.97 o 
  -4   9   8      636.07      503.48     23.62 o 
  -3   9   8     3240.05     2929.64     69.45 o 
  -2   9   8     2625.01     2360.64     48.82 o 
  -1   9   8     2124.70     2054.73     45.05 o 
   0   9   8     4129.96     3914.19     56.31 o 
   1   9   8     1910.87     1698.94     58.73 o 
   2   9   8     3244.18     3179.66    103.47 o 
   3   9   8     2841.79     2760.53    104.03 o 
   4   9   8      706.58      687.43     28.79 o 
   5   9   8     1120.76     1112.15     37.69 o 
   6   9   8      723.07      779.80     35.35 o 
   7   9   8       90.06       57.77     20.23 o 
   8   9   8      244.26      273.44     41.64 o 
   9   9   8     1001.11      934.39     38.09 o 
  10   9   8      598.00      543.19     27.14 o 
  11   9   8     1030.56     1172.12     32.12 o 
  12   9   8     1493.61     1686.80     35.58 o 
 -11  10   8      428.31      508.58     35.25 o 
 -10  10   8     2534.68     2804.56     45.54 o 
  -9  10   8      156.10      171.41     30.56 o 
  -8  10   8      859.24      941.56     20.26 o 
  -7  10   8     2079.13     1921.84     24.46 o 
  -6  10   8      241.20      195.93     16.45 o 
  -5  10   8      380.14      330.15     19.49 o 
  -4  10   8     3475.92     3057.29     73.56 o 
  -3  10   8      614.53      473.42     22.19 o 
  -2  10   8     3341.84     3125.02     81.54 o 
  -1  10   8     1356.20     1234.01     37.51 o 
   0  10   8     1684.08     1627.92     65.73 o 
   1  10   8     1653.43     1565.78     49.22 o 
   2  10   8     2881.12     2555.29     97.70 o 
   3  10   8      493.49      643.12     48.59 o 
   4  10   8     2992.58     3033.16     76.34 o 
   5  10   8      383.06      446.74     48.88 o 
   6  10   8      219.56      235.63     27.42 o 
   7  10   8     1843.14     2037.81     44.30 o 
   8  10   8      866.22      992.96     27.19 o 
   9  10   8      139.14      150.05     20.76 o 
  10  10   8     2738.67     2819.03    123.06 o 
  11  10   8      384.26      404.97     19.54 o 
 -10  11   8       87.39       87.95     18.65 o 
  -9  11   8     1715.24     1890.07     48.83 o 
  -8  11   8     1914.86     2011.11     42.03 o 
  -7  11   8      482.30      479.06     17.90 o 
  -6  11   8     2015.06     1858.28     41.06 o 
  -5  11   8     1123.50     1094.81     23.62 o 
  -4  11   8     1512.79     1587.52     29.06 o 
  -3  11   8     3042.10     2709.23     69.92 o 
  -2  11   8     1008.67     1027.91     58.56 o 
  -1  11   8      372.56      626.30    112.15 o 
   0  11   8      239.29      229.78     19.10 o 
   1  11   8      298.74      266.21     19.13 o 
   2  11   8      984.68      879.44     47.30 o 
   3  11   8     2522.16     2453.27    103.73 o 
   4  11   8     1521.78     1612.42     63.56 o 
   5  11   8      901.62      948.22     42.91 o 
   6  11   8     2031.64     2251.04     48.34 o 
   7  11   8      443.56      446.24     19.04 o 
   8  11   8     1669.43     1835.02     25.78 o 
   9  11   8     1876.07     2206.81     32.48 o 
  10  11   8       81.75      102.13     12.97 o 
  11  11   8      962.28      787.18     26.29 o 
  -9  12   8     1253.11     1399.17     40.13 o 
  -8  12   8      169.32      257.67     19.77 o 
  -7  12   8     2762.33     2842.22     64.11 o 
  -6  12   8       78.85       75.85     13.89 o 
  -5  12   8     2219.99     2295.29     29.95 o 
  -4  12   8      952.89      927.06     37.03 o 
  -3  12   8     2049.89     2293.02     65.56 o 
  -2  12   8      611.30      731.25    105.19 o 
  -1  12   8      194.64      182.00     20.87 o 
   0  12   8      400.31      301.84     25.60 o 
   1  12   8      196.20      133.79     19.11 o 
   2  12   8      611.60      686.78     30.69 o 
   3  12   8     1984.28     1983.50     75.20 o 
   4  12   8      796.92      801.00     39.52 o 
   5  12   8     2588.45     2863.33     91.98 o 
   6  12   8       66.85       63.79     18.49 o 
   7  12   8     2516.87     2801.24     50.84 o 
   8  12   8      216.98      183.82     16.07 o 
   9  12   8     1089.53     1153.92     28.34 o 
  10  12   8      575.17      615.25     22.80 o 
  -8  13   8     1963.96     2126.14     48.50 o 
  -7  13   8      207.91      159.01     19.56 o 
  -6  13   8     1320.72     1346.60     23.49 o 
  -5  13   8      522.55      452.64     22.11 o 
  -4  13   8     2216.90     2210.69     43.38 o 
  -3  13   8       37.35       32.95     13.93 o 
  -2  13   8     1123.78     1003.88     40.52 o 
  -1  13   8     1497.51     1353.08     45.85 o 
   0  13   8       40.69       33.15     19.49 o 
   1  13   8     1516.95     1440.62     34.91 o 
   2  13   8     1000.58      985.38     46.21 o 
   3  13   8       38.03       24.19     23.08 o 
   4  13   8     2377.68     2437.54     46.64 o 
   5  13   8      569.81      549.57     25.61 o 
   6  13   8     1485.88     1625.98     54.72 o 
   7  13   8      188.43      212.90     17.78 o 
   8  13   8     1612.37     1761.63     57.98 o 
  -7  14   8      514.42      509.66     29.24 o 
  -6  14   8      664.40      715.39     32.91 o 
  -5  14   8      641.84      582.17     19.63 o 
  -4  14   8      470.27      444.92     15.52 o 
  -3  14   8     1251.59     1211.61     20.29 o 
  -2  14   8     1133.64     1066.32     34.75 o 
  -1  14   8       27.98       41.95     19.18 o 
   0  14   8     1555.62     1495.22     34.58 o 
   1  14   8       13.87       19.75     19.08 o 
   2  14   8     1036.83     1046.02     45.62 o 
   3  14   8     1154.98     1053.82     79.92 o 
   4  14   8      468.55      471.02     39.30 o 
   5  14   8      764.16      666.60     60.46 o 
   6  14   8      705.67      721.49     23.82 o 
  -5  15   8      288.89      257.18     47.48 o 
  -4  15   8      420.42      380.88     14.83 o 
  -3  15   8      514.28      529.75     32.63 o 
  -2  15   8      319.16      309.93     18.27 o 
  -1  15   8     1639.74     1515.96     24.48 o 
   0  15   8     1083.79     1037.75     25.92 o 
   1  15   8     1432.00     1511.53     42.59 o 
   2  15   8      286.95      281.41     68.25 o 
   3  15   8      466.57      352.02     72.87 o 
   4  15   8      355.31      322.63     27.62 o 
   5  15   8      328.25      274.57     21.78 o 
   1   0   9     5025.86     4069.03    112.15 o 
   2   0   9       64.84       48.11     31.51 o 
   3   0   9      112.79       76.36     44.11 o 
   4   0   9       77.68      110.43     22.47 o 
   5   0   9       34.55       43.34     20.93 o 
   6   0   9      271.40      256.37     34.59 o 
   7   0   9      233.10      183.16     22.97 o 
   8   0   9      284.82      221.43     22.37 o 
   9   0   9      281.41      295.09     24.09 o 
  10   0   9      137.95       72.59     22.14 o 
  11   0   9     1367.22     1308.20     51.34 o 
  12   0   9      167.74      154.03     23.47 o 
  13   0   9      776.44      993.79    180.91 o 
  14   0   9      476.47      496.56     22.22 o 
 -14   1   9      112.78       71.64     15.31 o 
 -13   1   9      129.43      720.75    353.61 o 
 -12   1   9      827.10      739.28     28.39 o 
 -11   1   9      553.96      503.21     28.46 o 
 -10   1   9      832.97      852.79     29.56 o 
  -9   1   9      142.04      120.51     18.66 o 
  -8   1   9      726.19      701.30     36.51 o 
  -7   1   9      629.06      645.40     27.05 o 
  -6   1   9       36.97       49.34     19.86 o 
  -5   1   9       87.52       68.46     20.73 o 
  -4   1   9       20.96       62.28     20.15 o 
  -3   1   9      143.53      220.94     35.07 o 
  -2   1   9      124.19      214.10     45.60 o 
  -1   1   9        2.32       26.97     42.33 o 
   0   1   9     5137.33     4629.88    469.06 o 
   2   1   9       88.77       72.69     28.65 o 
   3   1   9       36.72       44.87     35.20 o 
   4   1   9        8.15       17.30     22.27 o 
   5   1   9      243.21      272.86     23.67 o 
   6   1   9       66.81       65.44     30.83 o 
   7   1   9      761.08      793.99     32.41 o 
   8   1   9      784.74      711.80     30.58 o 
   9   1   9       84.11       87.36     23.24 o 
  10   1   9      687.82      576.60     28.21 o 
  11   1   9      475.37      432.55     26.77 o 
  12   1   9      675.48      942.37    158.51 o 
  13   1   9      142.47      179.76     38.67 o 
  14   1   9       66.90       50.36     26.71 o 
 -14   2   9      101.24      147.72     38.47 o 
 -13   2   9      182.89      194.59     24.02 o 
 -12   2   9      580.95      558.46     25.50 o 
 -11   2   9      479.13      352.58     31.47 o 
 -10   2   9      134.53      126.47     21.49 o 
  -9   2   9      366.64      286.19     23.95 o 
  -8   2   9      618.51      588.85     27.68 o 
  -7   2   9      956.42      848.92     67.25 o 
  -6   2   9     1512.93     1409.67     81.77 o 
  -5   2   9      459.13      436.24     19.95 o 
  -4   2   9      651.91      756.44     30.87 o 
  -3   2   9      707.29      850.88     62.03 o 
  -2   2   9        1.52        1.58     40.22 o 
  -1   2   9      143.08      213.02     43.28 o 
   0   2   9      120.15      133.27     44.44 o 
   1   2   9      101.68       89.69     35.68 o 
   2   2   9        1.05        2.24     59.46 o 
   3   2   9      481.19      366.71     34.23 o 
   4   2   9      975.45     1097.57     43.15 o 
   5   2   9      296.90      241.40     38.66 o 
   6   2   9     1925.23     1950.99     54.34 o 
   7   2   9     1130.59     1033.56     45.60 o 
   8   2   9      602.36      592.04     40.30 o 
   9   2   9      390.34      415.11     26.32 o 
  10   2   9      114.32      613.17    270.00 o 
  11   2   9      285.54      627.39    250.55 o 
  12   2   9      535.60      625.18     67.08 o 
  13   2   9      115.21       66.60     15.11 o 
  14   2   9      143.68      102.88     31.09 o 
 -14   3   9      620.30      563.75     27.18 o 
 -13   3   9      135.47      146.69     22.46 o 
 -12   3   9      122.73       66.19     23.70 o 
 -11   3   9     1175.02     1262.91     30.41 o 
 -10   3   9      200.65      179.20     19.96 o 
  -9   3   9       26.85        9.40     18.04 o 
  -8   3   9      834.71      757.24     43.33 o 
  -7   3   9      553.77      489.04     19.68 o 
  -6   3   9      308.75      273.15     28.16 o 
  -5   3   9     3044.22     3036.48    113.14 o 
  -4   3   9     1194.49     1091.76     46.01 o 
  -3   3   9       10.50       32.50     21.43 o 
  -2   3   9      760.82      810.46     57.39 o 
  -1   3   9      125.19      366.52     48.47 o 
   0   3   9      207.72      198.41     70.38 o 
   1   3   9       32.94       27.92     35.32 o 
   2   3   9      524.89      368.28     35.16 o 
   3   3   9       14.22        7.63     66.65 o 
   4   3   9      813.15      662.21     24.44 o 
   5   3   9     3568.26     3432.95    400.20 o 
   6   3   9      212.52      765.25    373.98 o 
   7   3   9      654.43     1019.47    343.35 o 
   8   3   9      945.06     1198.57    190.44 o 
   9   3   9        0.13      341.67    174.47 o 
  10   3   9      120.54      355.85    187.31 o 
  11   3   9     1173.76     1237.05    135.59 o 
  12   3   9       62.01       42.11     17.76 o 
  13   3   9      153.89       88.37     16.41 o 
  14   3   9      629.19      617.78     22.70 o 
 -13   4   9      532.67      490.52     44.67 o 
 -12   4   9      926.46      962.84     36.84 o 
 -11   4   9       46.80       39.21     19.59 o 
 -10   4   9      830.84      828.48     29.81 o 
  -9   4   9      140.14      166.57     30.58 o 
  -8   4   9       92.31       59.34     16.29 o 
  -7   4   9      346.95      293.40     27.42 o 
  -6   4   9      750.73      703.46     28.95 o 
  -5   4   9      402.71      343.49     18.47 o 
  -4   4   9       34.26       29.15     15.55 o 
  -3   4   9     1147.90     1084.31     47.57 o 
  -2   4   9      699.67      812.20     32.77 o 
  -1   4   9       28.53       28.90     21.17 o 
   0   4   9       97.40      249.86     66.41 o 
   1   4   9        6.17      189.83     65.35 o 
   2   4   9      958.91     1026.36     47.41 o 
   3   4   9      763.65      747.89     72.61 o 
   4   4   9       41.50       62.73     46.10 o 
   5   4   9      246.72      276.29     85.76 o 
   6   4   9      876.44     1086.81    172.87 o 
   7   4   9      301.12      603.00    248.98 o 
   8   4   9      126.48      262.58     93.09 o 
   9   4   9      138.71      237.80     79.24 o 
  10   4   9      913.29      788.54     71.64 o 
  11   4   9       24.51        6.15     20.97 o 
  12   4   9      950.89      920.72     42.01 o 
  13   4   9      590.86      600.70     22.63 o 
 -13   5   9      237.14      178.92     38.27 o 
 -12   5   9      279.05      263.30     44.45 o 
 -11   5   9      815.36      758.96     82.35 o 
 -10   5   9       23.08       27.07     18.13 o 
  -9   5   9     1092.14     1143.89     53.20 o 
  -8   5   9      208.93      216.41     16.18 o 
  -7   5   9      442.60      395.34     22.81 o 
  -6   5   9      754.02      908.23     41.73 o 
  -5   5   9       14.52        5.87     14.03 o 
  -4   5   9      373.99      302.42     21.30 o 
  -3   5   9     2786.91     2757.52     88.01 o 
  -2   5   9      586.46      577.48     29.75 o 
  -1   5   9       52.22       42.09     16.10 o 
   0   5   9       33.71      112.75     40.38 o 
   1   5   9      225.95      415.84     86.97 o 
   2   5   9      383.41      338.43     37.63 o 
   3   5   9     3212.94     3641.53    139.90 o 
   4   5   9      220.40      330.94     29.27 o 
   5   5   9       17.37        0.45     47.12 o 
   6   5   9      595.93      374.58     23.77 o 
   7   5   9      513.36      503.36     27.16 o 
   8   5   9      128.91       83.38     21.73 o 
   9   5   9     1212.95     1201.60     83.45 o 
  10   5   9       28.16        7.58     22.66 o 
  11   5   9      837.22      757.99     23.29 o 
  12   5   9      349.94      288.48     25.08 o 
  13   5   9      377.65      394.81     17.47 o 
 -13   6   9      250.85      203.38     24.92 o 
 -12   6   9       35.74        0.22     21.19 o 
 -11   6   9       43.98       46.50     20.31 o 
 -10   6   9     1459.32     1446.43     32.26 o 
  -9   6   9      275.87      294.18     27.09 o 
  -8   6   9      647.00      620.12     21.63 o 
  -7   6   9      977.72     1017.96     39.70 o 
  -6   6   9       20.84       19.71     14.16 o 
  -5   6   9      841.98     1033.37     47.53 o 
  -4   6   9      669.92      593.68     27.47 o 
  -3   6   9      530.61      399.72     22.50 o 
  -2   6   9     1606.46     1443.96     49.59 o 
  -1   6   9       24.73       22.79     16.52 o 
   0   6   9      269.14      250.35     57.76 o 
   1   6   9       26.92      232.61    110.40 o 
   2   6   9     2086.32     2072.31     55.59 o 
   3   6   9      369.04      342.01     37.77 o 
   4   6   9      762.81      770.35     35.79 o 
   5   6   9      669.56      445.35     28.45 o 
   6   6   9       23.68       37.35     35.23 o 
   7   6   9      677.91      630.08     25.36 o 
   8   6   9      710.29      692.44     28.73 o 
   9   6   9      188.02      192.99     35.90 o 
  10   6   9     1542.54     1522.40     47.94 o 
  11   6   9       68.87       35.49     18.72 o 
  12   6   9       78.24       63.22     18.29 o 
  13   6   9      272.98      211.11     27.23 o 
 -12   7   9       99.70       41.97     30.52 o 
 -11   7   9      225.03      127.82     26.65 o 
 -10   7   9      314.62      288.47     31.12 o 
  -9   7   9      645.66      581.83     21.82 o 
  -8   7   9       51.09       50.57     14.16 o 
  -7   7   9        8.23        8.20     13.57 o 
  -6   7   9     1259.38     1285.18     46.55 o 
  -5   7   9      329.94      282.89     24.56 o 
  -4   7   9      435.25      353.08     22.18 o 
  -3   7   9      644.77      481.21     23.20 o 
  -2   7   9      548.76      439.83     21.73 o 
  -1   7   9      743.32      715.95     23.82 o 
   0   7   9      143.88      192.05     49.96 o 
   1   7   9      939.19     1085.36    127.41 o 
   2   7   9      685.71      713.46     38.52 o 
   3   7   9      776.19      804.46     27.72 o 
   4   7   9      359.04      322.66     44.62 o 
   5   7   9      379.79      348.73     35.36 o 
   6   7   9      914.27      718.41     39.74 o 
   7   7   9        9.56        4.76     32.52 o 
   8   7   9      124.24      141.22     25.98 o 
   9   7   9      687.03      752.28     25.25 o 
  10   7   9      331.70      307.51     21.45 o 
  11   7   9      211.48      228.54     20.80 o 
  12   7   9       89.45       49.56     18.24 o 
 -12   8   9      373.12      338.80     28.29 o 
 -11   8   9      437.94      405.98     38.62 o 
 -10   8   9      140.07       68.81     39.28 o 
  -9   8   9     1599.52     1677.90     45.39 o 
  -8   8   9       10.73        7.84     15.60 o 
  -7   8   9       20.77       29.83     14.86 o 
  -6   8   9      369.31      325.84     17.29 o 
  -5   8   9      331.71      351.99     17.86 o 
  -4   8   9      147.89       74.03     19.35 o 
  -3   8   9      903.98      663.45     30.31 o 
  -2   8   9      766.00      722.91     21.20 o 
  -1   8   9     1012.17      947.45     36.76 o 
   0   8   9      464.12      550.98     86.30 o 
   1   8   9     1123.90     1032.52     47.85 o 
   2   8   9      829.01      762.01     30.88 o 
   3   8   9     1006.16     1073.27     62.56 o 
   4   8   9      199.12      147.55     25.43 o 
   5   8   9      191.90      165.62     40.11 o 
   6   8   9      408.36      432.35     22.67 o 
   7   8   9      165.36      133.75     17.68 o 
   8   8   9       11.40        0.00     25.47 o 
   9   8   9     1792.17     2007.76     82.49 o 
  10   8   9      148.62      128.18     20.35 o 
  11   8   9      433.80      434.92     23.47 o 
  12   8   9      271.62      309.63     14.51 o 
 -11   9   9      280.35      266.02     30.53 o 
 -10   9   9     1044.12     1006.49     32.33 o 
  -9   9   9        1.40        0.00     26.57 o 
  -8   9   9     1902.57     2141.02     40.60 o 
  -7   9   9      261.09      179.17     16.42 o 
  -6   9   9      296.00      292.62     17.51 o 
  -5   9   9      933.12      830.72     23.63 o 
  -4   9   9      217.96      187.19     22.61 o 
  -3   9   9       38.95       23.43     19.40 o 
  -2   9   9      658.09      550.34     30.96 o 
  -1   9   9      331.62      386.52     55.11 o 
   0   9   9       16.83      272.03    106.09 o 
   1   9   9      298.92      274.44     22.76 o 
   2   9   9      767.66      849.86     42.20 o 
   3   9   9       21.08       54.17     23.04 o 
   4   9   9      216.15      200.41     36.70 o 
   5   9   9     1035.43     1049.99     35.30 o 
   6   9   9      206.49      167.38     22.69 o 
   7   9   9      278.70      322.88     30.33 o 
   8   9   9     2142.34     2249.32     40.77 o 
   9   9   9        1.72        3.91     20.07 o 
  10   9   9     1071.92     1230.09     72.46 o 
  11   9   9      207.76      226.81     18.24 o 
 -10  10   9       16.60        1.58     19.51 o 
  -9  10   9     1392.67     1440.98     35.22 o 
  -8  10   9       67.08       29.26     27.95 o 
  -7  10   9      829.90      834.97     22.24 o 
  -6  10   9     1386.06     1378.40     23.91 o 
  -5  10   9      131.31      134.26     20.86 o 
  -4  10   9      703.19      658.58     20.31 o 
  -3  10   9      143.81      152.19     19.62 o 
  -2  10   9       22.00      150.95     75.39 o 
  -1  10   9      551.78      706.77     74.26 o 
   0  10   9       13.60       13.34     17.28 o 
   1  10   9      423.52      334.91     20.67 o 
   2  10   9        7.76        7.68     18.03 o 
   3  10   9      117.45       70.03     28.28 o 
   4  10   9      805.25      654.12     40.02 o 
   5  10   9       98.75       78.05     32.94 o 
   6  10   9     1466.80     1633.72     39.37 o 
   7  10   9      883.70     1007.64     23.38 o 
   8  10   9       72.34       41.41     17.26 o 
   9  10   9     1416.16     1566.77     53.83 o 
  10  10   9       12.27       18.60     14.62 o 
  -9  11   9      134.27      168.29     50.39 o 
  -8  11   9      723.76      860.78     27.25 o 
  -7  11   9      357.32      334.09     17.26 o 
  -6  11   9       20.72       23.42     15.10 o 
  -5  11   9     1151.78     1095.40     25.60 o 
  -4  11   9       16.09       65.55     27.43 o 
  -3  11   9      966.06     1182.39     56.60 o 
  -2  11   9      468.35      578.43     90.03 o 
  -1  11   9      376.72      366.07     29.91 o 
   0  11   9     1512.91     1414.41     41.34 o 
   1  11   9      326.10      293.23     19.67 o 
   2  11   9      271.75      234.75     20.15 o 
   3  11   9      991.16     1098.22     38.48 o 
   4  11   9        0.89        0.45     24.08 o 
   5  11   9     1209.75     1152.56     35.21 o 
   6  11   9       10.58       33.25     18.73 o 
   7  11   9      359.51      346.74     16.10 o 
   8  11   9      753.71      810.99     23.68 o 
   9  11   9      105.04       81.75     13.99 o 
  -8  12   9      298.21      755.17    313.73 o 
  -7  12   9      170.38      568.99    208.23 o 
  -6  12   9       36.09      187.02     81.55 o 
  -5  12   9       99.92      299.57     96.73 o 
  -4  12   9     1182.25     1337.02     96.05 o 
  -3  12   9      144.39      131.34     16.37 o 
  -2  12   9      843.99      858.72     24.05 o 
  -1  12   9      933.95      862.96     43.40 o 
   0  12   9      425.64      431.52     21.54 o 
   1  12   9      747.83      692.91     33.66 o 
   2  12   9      776.35      750.70     33.18 o 
   3  12   9       53.84       19.58     29.84 o 
   4  12   9     1180.49     1217.76     40.20 o 
   5  12   9      151.99      115.70     18.60 o 
   6  12   9       40.00        7.85     16.34 o 
   7  12   9      156.12      136.62     17.73 o 
   8  12   9      207.40      157.46     20.71 o 
  -7  13   9      331.96      337.56     42.32 o 
  -6  13   9       98.75       87.53     16.23 o 
  -5  13   9      309.10      302.29     17.94 o 
  -4  13   9      359.17      384.37     15.78 o 
  -3  13   9      587.41      590.00     17.81 o 
  -2  13   9      277.07      252.44     15.13 o 
  -1  13   9      237.86      196.12     19.65 o 
   0  13   9     1060.43      962.53     41.45 o 
   1  13   9      198.44      242.20     38.59 o 
   2  13   9      166.20       93.57     20.40 o 
   3  13   9      589.80      521.53     41.55 o 
   4  13   9      418.61      413.74     30.87 o 
   5  13   9      432.87      400.27     37.02 o 
   6  13   9      120.94       57.86     19.33 o 
   7  13   9      288.78      253.45     28.73 o 
  -5  14   9      433.77      399.30     22.32 o 
  -4  14   9       89.79       62.49     12.29 o 
  -3  14   9      612.06      636.47     15.57 o 
  -2  14   9       28.47       22.27     11.18 o 
  -1  14   9      358.18      321.73     15.51 o 
   0  14   9      102.67       77.04     13.85 o 
   1  14   9      271.54      216.31     23.32 o 
   2  14   9       55.12       13.69     29.17 o 
   3  14   9      640.48      560.81     51.44 o 
   4  14   9      179.71      159.78     34.68 o 
   5  14   9      466.93      458.53     26.50 o 
  -1  15   9      346.31      377.18     22.90 o 
   0  15   9       13.92        6.96     18.40 o 
   1  15   9      387.82      284.71     43.45 o 
   1   0  10       11.40       30.91     15.46 o 
   2   0  10     4410.46     4304.68    217.92 o 
   3   0  10     1636.03     1612.49     42.50 o 
   4   0  10      721.10      693.87     27.98 o 
   5   0  10     4587.74     4428.69    255.34 o 
   6   0  10      113.93       97.80     33.02 o 
   7   0  10       37.79       36.02     22.12 o 
   8   0  10      864.44      805.66     30.14 o 
   9   0  10     1557.21     1542.88     33.35 o 
  10   0  10       69.95       36.77     20.05 o 
  11   0  10      688.62      993.04    185.72 o 
  12   0  10     3943.64     4384.40    175.30 o 
  13   0  10        4.63       25.64     15.78 o 
 -13   1  10     3149.26     3540.29    161.36 o 
 -12   1  10       79.81      475.84    206.65 o 
 -11   1  10     1542.66     1644.65     48.09 o 
 -10   1  10     1191.12     1226.96     30.54 o 
  -9   1  10      640.81      633.52     27.16 o 
  -8   1  10     2083.06     2067.88     34.53 o 
  -7   1  10      800.11      726.36     34.65 o 
  -6   1  10     4534.49     4476.60    247.30 o 
  -5   1  10     1050.31      882.90     31.94 o 
  -4   1  10     4251.70     3894.18    204.70 o 
  -3   1  10      172.56      175.55     22.82 o 
  -2   1  10      368.84      568.82     26.38 o 
  -1   1  10    13464.97    13882.99    865.32 o 
   0   1  10       35.85       22.32     19.73 o 
   2   1  10      524.90      376.31     28.91 o 
   3   1  10      119.96      158.19     20.34 o 
   4   1  10     4803.08     4917.92    324.71 o 
   5   1  10      916.41      918.70     70.46 o 
   6   1  10     4998.37     4852.93     77.97 o 
   7   1  10      912.01      869.19     42.45 o 
   8   1  10     1929.96     1983.28     42.04 o 
   9   1  10      717.48      706.26     27.58 o 
  10   1  10     1144.97     1270.08    193.32 o 
  11   1  10     1373.22     1518.42    107.16 o 
  12   1  10       59.80      105.03     29.02 o 
  13   1  10     3055.90     3015.03    160.68 o 
 -13   2  10      336.12      394.49     91.24 o 
 -12   2  10     1816.60     2327.24    304.81 o 
 -11   2  10      362.12      387.37     23.75 o 
 -10   2  10      915.17      884.57     41.44 o 
  -9   2  10     1587.97     1546.15     71.30 o 
  -8   2  10     1950.47     1888.17     57.67 o 
  -7   2  10     7186.37     6949.94    221.42 o 
  -6   2  10      630.16      583.80     37.98 o 
  -5   2  10     6580.94     5699.44    227.15 o 
  -4   2  10     4851.11     4285.21    262.06 o 
  -3   2  10     1491.51     1607.25     91.19 o 
  -2   2  10     1674.12     2044.88    149.31 o 
  -1   2  10      414.62      552.20     57.59 o 
   0   2  10     5237.58     5675.22    285.91 o 
   1   2  10      557.77      382.07     40.00 o 
   3   2  10     1776.17     1294.73     66.77 o 
   4   2  10     4217.97     4556.03    222.34 o 
   5   2  10     7171.16     7846.87    447.97 o 
   6   2  10      611.88      875.66    268.83 o 
   7   2  10     7261.06     7522.09    369.95 o 
   8   2  10     2189.42     2416.18    219.45 o 
   9   2  10     1412.08     1546.29    112.61 o 
  10   2  10      950.67     1105.78    155.10 o 
  11   2  10      306.63      319.38     25.70 o 
  12   2  10     1571.07     1753.63     54.84 o 
  13   2  10      345.04      427.92     35.47 o 
 -13   3  10      144.24      340.57    173.04 o 
 -12   3  10      127.57      150.63     21.18 o 
 -11   3  10      941.66      951.45     34.47 o 
 -10   3  10      381.90      351.02     32.38 o 
  -9   3  10     2561.41     2404.35     90.97 o 
  -8   3  10     3037.30     2725.67     99.76 o 
  -7   3  10      644.17      688.83     30.35 o 
  -6   3  10     7031.50     6461.67    227.58 o 
  -5   3  10     4579.10     4723.53    221.23 o 
  -4   3  10     2167.95     1936.58     89.81 o 
  -3   3  10     5372.27     5089.58    291.62 o 
  -2   3  10     1011.63     1213.75     45.37 o 
  -1   3  10      201.54      352.78    129.50 o 
   0   3  10     1467.62     1558.96     59.89 o 
   1   3  10      184.06      133.81     26.46 o 
   2   3  10     1210.20     1061.60    101.42 o 
   4   3  10     2336.74     1898.48     84.11 o 
   5   3  10     4341.25     4287.76    196.42 o 
   6   3  10     7281.04     6780.69    255.40 o 
   7   3  10      754.30      886.29    175.06 o 
   8   3  10     2913.55     2757.72    109.65 o 
   9   3  10     2776.82     2943.63     91.62 o 
  10   3  10      353.99      346.09     45.46 o 
  11   3  10      921.91      949.10     34.81 o 
  12   3  10      134.61      122.06     21.13 o 
  13   3  10      121.57      163.61     30.52 o 
 -13   4  10      541.82      873.15     32.56 o 
 -12   4  10      370.14      394.41     55.34 o 
 -11   4  10      313.55      274.57     31.86 o 
 -10   4  10     1970.09     1986.98     96.00 o 
  -9   4  10      477.76      485.08     29.13 o 
  -8   4  10     1597.44     1569.22     61.28 o 
  -7   4  10     2412.71     2458.51     86.32 o 
  -6   4  10      283.64      289.16     21.42 o 
  -5   4  10     1939.21     1726.39     75.34 o 
  -4   4  10     7389.53     7766.09    311.29 o 
  -3   4  10     1104.14     1025.88     50.25 o 
  -2   4  10     5053.33     4675.45    274.74 o 
  -1   4  10     3634.28     3776.11    134.69 o 
   0   4  10      739.80      871.73    116.61 o 
   1   4  10     4213.75     4380.22    268.41 o 
   2   4  10     4388.02     4756.19    230.26 o 
   3   4  10     1194.29     1371.79    172.22 o 
   4   4  10     7154.14     7326.64    128.09 o 
   5   4  10     1972.13     1515.16     72.43 o 
   6   4  10      278.72      265.40     41.72 o 
   7   4  10     2421.74     2410.04     92.23 o 
   8   4  10     1627.59     1605.97     31.98 o 
   9   4  10      540.61      597.51     29.85 o 
  10   4  10     2065.49     2312.33     56.32 o 
  11   4  10      321.80      281.81     32.07 o 
  12   4  10      465.36      498.77     23.78 o 
  13   4  10      624.65      655.17     30.55 o 
 -12   5  10      622.88      635.86     30.10 o 
 -11   5  10      904.48      949.95     57.30 o 
 -10   5  10     2169.88     2195.20     64.45 o 
  -9   5  10     1244.47     1289.62     58.22 o 
  -8   5  10      252.23      234.28     18.73 o 
  -7   5  10     1085.00     1078.00     47.65 o 
  -6   5  10      586.38      508.92     29.15 o 
  -5   5  10     1969.26     2013.13     70.46 o 
  -4   5  10      905.53      811.08     34.83 o 
  -3   5  10     5767.79     5655.83    207.45 o 
  -2   5  10     5854.32     5600.65    200.50 o 
  -1   5  10     1655.18     1680.93     50.06 o 
   0   5  10     4490.74     4389.30     89.16 o 
   1   5  10     1459.78     1492.53     89.60 o 
   2   5  10     6418.27     7126.08    328.89 o 
   3   5  10     5456.36     5408.24    336.72 o 
   4   5  10      908.59     1086.53    108.98 o 
   5   5  10     2057.35     1526.66    528.23 o 
   6   5  10      567.07      452.72     22.54 o 
   7   5  10     1009.95      904.18     30.72 o 
   8   5  10      301.96      279.67     23.29 o 
   9   5  10     1194.78     1228.87     40.05 o 
  10   5  10     2282.09     2394.96     54.88 o 
  11   5  10      964.04     1147.71     23.46 o 
  12   5  10      614.04      650.53     19.04 o 
 -12   6  10       47.48       44.21     21.77 o 
 -11   6  10     2551.15     2585.13     57.00 o 
 -10   6  10      144.48      116.16     43.09 o 
  -9   6  10     2684.05     2822.13     87.43 o 
  -8   6  10     1955.32     2012.86     60.04 o 
  -7   6  10        2.92       13.17     13.93 o 
  -6   6  10     1613.80     1751.78     92.34 o 
  -5   6  10      333.41      351.65     19.82 o 
  -4   6  10      666.93      680.74     33.04 o 
  -3   6  10     6320.26     5539.51    179.34 o 
  -2   6  10     1379.25     1258.58     32.07 o 
  -1   6  10     4971.60     4615.80    111.12 o 
   0   6  10        7.42      348.21    173.96 o 
   1   6  10     5481.55     5434.74    164.94 o 
   2   6  10     1278.32     1180.38     34.92 o 
   3   6  10     6547.60     6734.82    269.84 o 
   4   6  10      680.36      485.83     32.59 o 
   5   6  10      316.03      303.04     36.99 o 
   6   6  10     1813.86     1371.56    536.13 o 
   7   6  10        7.30        2.57     18.42 o 
   8   6  10     1801.32     1885.73     55.85 o 
   9   6  10     2842.84     3121.19     86.05 o 
  10   6  10      118.05      125.01     21.68 o 
  11   6  10     2561.96     2770.19     32.18 o 
  12   6  10       66.68       21.61     15.35 o 
 -11   7  10       48.63       61.71     28.72 o 
 -10   7  10     3706.69     3735.71     86.11 o 
  -9   7  10      793.87      792.23     36.22 o 
  -8   7  10      674.73      722.93     31.26 o 
  -7   7  10     2366.78     2467.82     79.62 o 
  -6   7  10        3.71        7.14     16.15 o 
  -5   7  10      956.35      943.10     44.73 o 
  -4   7  10     2331.94     2129.14     66.00 o 
  -3   7  10      394.38      429.95     22.75 o 
  -2   7  10     7804.55     7139.93    181.90 o 
  -1   7  10      581.60      665.96     73.52 o 
   0   7  10      276.85      628.21    196.99 o 
   1   7  10      682.98      625.92     29.65 o 
   2   7  10     8016.72     7979.76    297.96 o 
   3   7  10      478.86      451.90     37.55 o 
   4   7  10     2337.13     2104.40     48.60 o 
   5   7  10      923.90      882.19     31.07 o 
   6   7  10        1.52        0.00     19.84 o 
   7   7  10     2326.95     1790.71    258.24 o 
   8   7  10      736.24      649.45     20.60 o 
   9   7  10      870.49     1071.46     32.86 o 
  10   7  10     3712.81     4414.69     54.93 o 
  11   7  10       45.56       73.80     15.81 o 
 -11   8  10     1698.21     1655.31     36.44 o 
 -10   8  10      320.78      326.93     24.84 o 
  -9   8  10     1187.13     1177.33     36.64 o 
  -8   8  10     1911.16     2101.30     59.17 o 
  -7   8  10      145.23      149.17     17.92 o 
  -6   8  10     2204.19     2250.72     71.50 o 
  -5   8  10       97.12       80.51     16.09 o 
  -4   8  10     1326.13     1325.30     50.23 o 
  -3   8  10     3439.41     2962.29    104.34 o 
  -2   8  10     1959.38     1969.18     91.86 o 
  -1   8  10     2554.30     2359.30    124.71 o 
   0   8  10     1059.08      924.90     28.33 o 
   1   8  10     2456.49     2486.80     52.44 o 
   2   8  10     2201.87     2120.73    122.36 o 
   3   8  10     3370.85     3210.37    153.61 o 
   4   8  10     1299.89     1231.05     43.11 o 
   5   8  10      119.34      101.55     22.63 o 
   6   8  10     2045.84     2120.16     48.46 o 
   7   8  10      159.22      160.90     16.33 o 
   8   8  10     2103.81     1850.82    307.07 o 
   9   8  10     1191.66     1312.67     26.56 o 
  10   8  10      377.00      480.12     19.20 o 
  11   8  10     1718.64     1979.06     20.80 o 
 -10   9  10      616.67      630.01     31.44 o 
  -9   9  10      608.73      619.40     28.26 o 
  -8   9  10      298.34      280.38     28.65 o 
  -7   9  10     1424.99     1582.32     34.04 o 
  -6   9  10     1868.86     1921.70     48.43 o 
  -5   9  10     1495.94     1468.16     41.84 o 
  -4   9  10      396.38      428.22     24.48 o 
  -3   9  10     2694.65     2512.89    114.76 o 
  -2   9  10     2001.35     1982.86    108.31 o 
  -1   9  10     1158.45     1024.56     43.47 o 
   0   9  10     1234.78     1143.43     33.95 o 
   1   9  10     1281.36     1196.77     45.00 o 
   2   9  10     1794.57     1783.48     72.26 o 
   3   9  10     2927.15     2983.75     61.95 o 
   4   9  10      453.16      433.34     29.99 o 
   5   9  10     1389.59     1385.90     50.04 o 
   6   9  10     2001.11     2091.04     68.13 o 
   7   9  10     1544.65     1796.37     44.15 o 
   8   9  10      296.22      372.68     28.03 o 
   9   9  10      735.00      808.12     47.06 o 
  10   9  10      624.03      696.28     17.99 o 
  -9  10  10      193.61      350.40    131.76 o 
  -8  10  10      473.33      556.30    100.71 o 
  -7  10  10     3190.13     3305.06    102.51 o 
  -6  10  10      205.29      296.71     31.31 o 
  -5  10  10     2376.71     2447.25     50.31 o 
  -4  10  10     1958.75     2014.42     64.26 o 
  -3  10  10      393.91      543.38     95.13 o 
  -2  10  10     1376.69     1320.09     56.47 o 
  -1  10  10     1135.93     1239.90     65.88 o 
   0  10  10       33.85        8.92     18.04 o 
   1  10  10     1088.58     1031.09     44.29 o 
   2  10  10     1515.42     1591.21    107.27 o 
   3  10  10      369.11      326.11     36.57 o 
   4  10  10     2037.35     2191.86    109.06 o 
   5  10  10     2515.78     2592.33     61.65 o 
   6  10  10      196.51      217.79     18.85 o 
   7  10  10     3193.08     3903.32     72.04 o 
   8  10  10      565.94      685.70     19.74 o 
   9  10  10      195.22      229.08     18.85 o 
  -8  11  10     1776.40     2056.02    265.05 o 
  -7  11  10      108.87      759.84    370.53 o 
  -6  11  10     3551.63     3831.68    144.28 o 
  -5  11  10      793.32      933.33    125.42 o 
  -4  11  10      640.73      813.92    103.82 o 
  -3  11  10     1282.23     1316.99     29.35 o 
  -2  11  10      479.43      482.73     27.72 o 
  -1  11  10      793.88      765.70     33.07 o 
   0  11  10     1025.21     1091.56     47.53 o 
   1  11  10      668.55      653.69     45.23 o 
   2  11  10      415.57      397.73     35.98 o 
   3  11  10     1347.82     1411.77     78.37 o 
   4  11  10      682.07      673.35     27.86 o 
   5  11  10      785.82      931.86     25.68 o 
   6  11  10     3578.75     4103.13    102.63 o 
   7  11  10      127.21      150.63     14.48 o 
   8  11  10     1791.58     2058.31     30.71 o 
  -7  12  10     1474.90     1418.61     36.43 o 
  -6  12  10       13.51       34.22     20.19 o 
  -5  12  10     1282.70     1374.63     33.59 o 
  -4  12  10      650.99      682.22     20.09 o 
  -3  12  10       20.35        2.77     16.22 o 
  -2  12  10     1608.94     1647.89     36.29 o 
  -1  12  10      289.51      307.70     22.84 o 
   0  12  10     2918.33     2777.19     97.14 o 
   1  12  10      261.26      262.08     46.81 o 
   2  12  10     1338.90     1466.39     51.95 o 
   3  12  10       20.52       37.58     23.79 o 
   4  12  10      759.78      799.49     29.67 o 
   5  12  10     1268.71     1279.46     51.21 o 
   6  12  10       17.06        6.93     19.66 o 
   7  12  10     1484.90     1614.96     38.68 o 
  -5  13  10      114.23       95.96     15.84 o 
  -4  13  10      426.89      414.55     14.85 o 
  -3  13  10      245.37      208.01     14.72 o 
  -2  13  10      171.30      130.85     14.64 o 
  -1  13  10     3664.73     3759.02     62.30 o 
   0  13  10       29.73       82.79     25.25 o 
   1  13  10     3496.53     3598.91     60.01 o 
   2  13  10      166.74      223.66     23.09 o 
   3  13  10      183.49      201.80     21.44 o 
   4  13  10      458.01      446.53     52.54 o 
   5  13  10      166.00       75.41     22.44 o 
  -2  14  10      684.21      665.33     25.16 o 
  -1  14  10       48.83       27.18     11.25 o 
   0  14  10     3401.50     3154.78     94.28 o 
   1  14  10       50.98       55.25     11.60 o 
   2  14  10      607.18      551.83     26.73 o 
   1   0  11     6686.05     5884.86    561.34 o 
   2   0  11     4702.59     4802.25    187.48 o 
   3   0  11      464.67      482.39     45.57 o 
   4   0  11     5662.18     5772.43    253.34 o 
   5   0  11      394.65      615.48    193.56 o 
   6   0  11     1188.94     1274.08     91.35 o 
   7   0  11      157.36      594.74    247.59 o 
   8   0  11     2926.99     3177.45    221.81 o 
   9   0  11     1309.75     1534.58    110.12 o 
  10   0  11      920.25     1120.74    144.22 o 
  11   0  11      219.05      278.28     49.56 o 
  12   0  11       16.48       44.68     43.31 o 
 -12   1  11     1495.55     1771.45     78.15 o 
 -11   1  11      241.45      392.11    108.02 o 
 -10   1  11      787.19     1074.55    149.05 o 
  -9   1  11     2112.57     2137.53     33.56 o 
  -8   1  11     1362.87     1393.64     31.29 o 
  -7   1  11     1875.69     1841.27     36.85 o 
  -6   1  11      539.82      511.60     20.54 o 
  -5   1  11     4281.33     4027.27    168.44 o 
  -4   1  11      688.19      684.12     90.76 o 
  -3   1  11     4901.85     5147.41    164.17 o 
  -2   1  11     4478.06     4752.46    167.57 o 
  -1   1  11        1.32        0.67     25.82 o 
   0   1  11     6637.03     6393.69    610.56 o 
   2   1  11     4253.40     3543.31    198.22 o 
   3   1  11     4909.19     4797.04    156.50 o 
   4   1  11      641.80      841.25     75.33 o 
   5   1  11     4078.02     4365.87    256.66 o 
   6   1  11      605.87      820.65    168.33 o 
   7   1  11     2059.79     2224.98    167.10 o 
   8   1  11     1248.10     1478.22    170.35 o 
   9   1  11     2267.86     2470.50     77.06 o 
  10   1  11      742.24      776.35    113.88 o 
  11   1  11      231.69      257.13     17.00 o 
  12   1  11     1519.00     1629.96     83.67 o 
 -11   2  11     1113.13     1279.36    118.81 o 
 -10   2  11      634.20      667.67     28.17 o 
  -9   2  11     2432.01     2468.68     80.15 o 
  -8   2  11     3351.63     3154.03    118.63 o 
  -7   2  11     1174.26     1101.37     24.42 o 
  -6   2  11     3313.64     3240.48    149.72 o 
  -5   2  11     2230.24     2016.79     69.37 o 
  -4   2  11     2938.35     2714.17    125.48 o 
  -3   2  11     2401.19     2599.68    155.59 o 
  -2   2  11        9.42      350.65    224.34 o 
  -1   2  11     4793.38     5634.38    327.21 o 
   0   2  11     4511.01     5424.16    419.61 o 
   1   2  11     4510.40     3892.88    151.24 o 
   3   2  11     2520.28     1954.45     75.58 o 
   4   2  11     2759.39     2875.03    162.00 o 
   5   2  11     2337.01     2352.51    172.15 o 
   6   2  11     3324.89     3361.01     58.02 o 
   7   2  11     1147.30     1323.39     69.96 o 
   8   2  11     3568.93     3846.58     87.29 o 
   9   2  11     2253.23     2328.76     53.99 o 
  10   2  11      610.57      680.68     21.57 o 
  11   2  11     1009.96     1063.16     25.95 o 
  12   2  11      363.25      341.06     61.33 o 
 -12   3  11      289.46      485.57     32.33 o 
 -11   3  11      546.24     1409.70     53.00 o 
 -10   3  11     2690.04     2852.53     77.61 o 
  -9   3  11     1101.30     1082.68     37.76 o 
  -8   3  11     1252.38     1266.87     58.42 o 
  -7   3  11     4467.93     4516.41    179.46 o 
  -6   3  11      856.60      808.72     41.00 o 
  -5   3  11     1462.34     1203.51     40.59 o 
  -4   3  11     4739.20     4767.09    269.15 o 
  -3   3  11       18.21      229.36    112.95 o 
  -2   3  11     2794.39     3229.72    159.54 o 
  -1   3  11     4637.31     5294.15    294.85 o 
   0   3  11      621.64      605.67     65.61 o 
   1   3  11     4640.19     4657.07    185.70 o 
   2   3  11     2917.84     2200.58    230.14 o 
   4   3  11     5120.79     4486.49    171.62 o 
   5   3  11     1365.98     1407.00    102.49 o 
   6   3  11      911.23      864.08     30.98 o 
   7   3  11     4666.45     4694.78     58.81 o 
   8   3  11     1160.89     1227.55     26.21 o 
   9   3  11     1148.61     1195.29     31.86 o 
  10   3  11     2482.96     2601.71     71.76 o 
  11   3  11      496.22      516.70     45.38 o 
  12   3  11      274.35      285.99     30.53 o 
 -11   4  11     1312.57     2290.05     56.89 o 
 -10   4  11      101.79      186.46     24.33 o 
  -9   4  11     1848.76     1919.28     82.77 o 
  -8   4  11     1809.85     1712.83     54.06 o 
  -7   4  11      180.60      245.55     22.73 o 
  -6   4  11     2151.18     2150.19     89.08 o 
  -5   4  11     3035.92     2799.64    118.81 o 
  -4   4  11       11.91       43.00     18.83 o 
  -3   4  11     5010.60     5224.15    207.05 o 
  -2   4  11     2451.35     2594.91     88.95 o 
  -1   4  11      694.15      862.15    180.74 o 
   0   4  11     5609.31     5756.09     68.90 o 
   1   4  11      644.56      784.22     67.23 o 
   2   4  11     2293.68     2498.69    189.18 o 
   3   4  11     5421.92     4963.16    480.82 o 
   4   4  11       11.41       33.66     37.25 o 
   5   4  11     2735.40     2374.93    171.45 o 
   6   4  11     2188.06     2105.14     94.55 o 
   7   4  11      167.22      136.35     19.88 o 
   8   4  11     1952.58     1882.46     35.36 o 
   9   4  11     1787.87     1860.86     48.21 o 
  10   4  11       86.59       82.98     18.36 o 
  11   4  11     1225.63     1384.46     33.72 o 
 -11   5  11     1152.79     1868.65     49.45 o 
 -10   5  11     1001.88     1033.60     42.25 o 
  -9   5  11       79.10       79.58     19.18 o 
  -8   5  11     1202.90     1157.22     58.35 o 
  -7   5  11     1053.68      996.59     48.93 o 
  -6   5  11     4231.65     4253.59    180.36 o 
  -5   5  11       26.67       71.06     19.06 o 
  -4   5  11     3485.23     3124.85    100.92 o 
  -3   5  11     1121.27     1076.92     71.06 o 
  -2   5  11     2671.03     2673.52     82.13 o 
  -1   5  11     4296.60     4226.87    116.41 o 
   0   5  11      522.08      517.87     30.99 o 
   1   5  11     4083.21     4085.61    162.26 o 
   2   5  11     2751.08     2941.16    124.92 o 
   3   5  11     1017.72     1050.81     56.38 o 
   4   5  11     3110.19     2949.03    281.64 o 
   5   5  11       25.32       38.33     24.64 o 
   6   5  11     3926.89     3527.43    167.74 o 
   7   5  11     1081.85     1108.81     30.02 o 
   8   5  11     1226.15     1259.34     30.95 o 
   9   5  11       97.56      113.79     20.98 o 
  10   5  11      931.01     1040.69     23.39 o 
  11   5  11     1275.35     1372.90     37.16 o 
 -11   6  11       71.74      469.48     29.17 o 
 -10   6  11     1497.20     1642.52     43.18 o 
  -9   6  11      652.42      669.09     28.68 o 
  -8   6  11      116.52      130.72     15.27 o 
  -7   6  11     3795.29     4083.51    133.70 o 
  -6   6  11       12.66       36.80     18.56 o 
  -5   6  11     5099.48     5240.02    193.06 o 
  -4   6  11     1570.44     1543.62     36.63 o 
  -3   6  11     1276.64     1275.10     41.74 o 
  -2   6  11     2998.17     2969.27     89.11 o 
  -1   6  11      696.99      649.23     25.86 o 
   0   6  11     2039.56     1897.51     63.98 o 
   1   6  11      769.88      638.74     28.92 o 
   2   6  11     2965.54     2837.31    138.74 o 
   3   6  11     1290.66     1284.75     61.83 o 
   4   6  11     1570.77     1625.79     47.56 o 
   5   6  11     4711.03     3647.46     59.75 o 
   6   6  11       11.07       60.36     37.70 o 
   7   6  11     3725.69     3792.82    108.51 o 
   8   6  11      133.37      141.43     17.23 o 
   9   6  11      678.02      757.11     18.04 o 
  10   6  11     1563.19     1795.08     25.99 o 
  11   6  11       50.18       71.43     17.68 o 
  -9   7  11     1234.42     1282.55     33.49 o 
  -8   7  11     1415.83     1455.41     89.87 o 
  -7   7  11        6.53       37.34     17.94 o 
  -6   7  11     4347.34     4828.47    162.14 o 
  -5   7  11      853.82      898.10     32.04 o 
  -4   7  11      537.86      669.77     42.51 o 
  -3   7  11     4301.89     4391.56    124.83 o 
  -2   7  11     1204.38     1311.89    130.31 o 
  -1   7  11     1700.12     1628.48     40.01 o 
   0   7  11       67.65       56.36     27.67 o 
   1   7  11     1838.19     1749.76    100.73 o 
   2   7  11     1231.15     1210.99     67.74 o 
   3   7  11     4479.29     4380.48    189.59 o 
   4   7  11      486.78      431.13     21.90 o 
   5   7  11      859.35      954.89     27.54 o 
   6   7  11     4255.59     3764.91    152.48 o 
   7   7  11        7.21       22.31     20.62 o 
   8   7  11     1404.86     1621.66     55.07 o 
   9   7  11     1238.49     1357.68     21.43 o 
  10   7  11        2.77       11.59     14.11 o 
  -8   8  11       49.33      169.45     71.15 o 
  -7   8  11     1635.98     1797.63     67.20 o 
  -6   8  11       48.24      109.29     40.06 o 
  -5   8  11     1485.98     1553.55     78.11 o 
  -4   8  11     2021.99     2058.90     60.45 o 
  -3   8  11      795.80      934.22    135.85 o 
  -2   8  11     3831.35     3658.76     98.85 o 
  -1   8  11     1239.56     1227.42     83.09 o 
   0   8  11     2436.93     2478.08     70.25 o 
   1   8  11     1140.54     1283.54     90.47 o 
   2   8  11     4094.66     4096.61    275.05 o 
   3   8  11      749.92      776.91     46.58 o 
   4   8  11     2150.25     2105.82    142.77 o 
   5   8  11     1471.99     1592.91     87.17 o 
   6   8  11       56.88       49.76     15.90 o 
   7   8  11     1618.17     1719.60     48.47 o 
   8   8  11       47.96       62.83     16.18 o 
   9   8  11       22.29       29.67     13.62 o 
  -8   9  11       32.28      672.99    372.62 o 
  -7   9  11      755.95     1181.66    353.16 o 
  -6   9  11      914.94     1032.37     95.26 o 
  -5   9  11       96.42      507.39    203.63 o 
  -4   9  11     1242.41     1518.73     78.38 o 
  -3   9  11     1501.85     1466.24     48.83 o 
  -2   9  11     2498.32     2443.61    125.41 o 
  -1   9  11     2637.31     2647.71    133.58 o 
   0   9  11     1411.59     1500.32     86.24 o 
   1   9  11     2860.86     2954.57    138.70 o 
   2   9  11     2339.08     2317.62    158.41 o 
   3   9  11     1598.39     1603.26     49.36 o 
   4   9  11     1239.15     1244.92     70.40 o 
   5   9  11      115.12      113.36     23.97 o 
   6   9  11      916.50      974.32     44.63 o 
   7   9  11      752.82      874.18     34.37 o 
   8   9  11       55.51       47.50     22.37 o 
   9   9  11       49.55       12.57     26.48 o 
  -8  10  11      870.44      795.84     30.33 o 
  -7  10  11        1.24        0.67     29.17 o 
  -6  10  11     1486.30     1599.02    121.00 o 
  -5  10  11      806.23      915.18     36.39 o 
  -4  10  11       20.53       59.42     14.43 o 
  -3  10  11     2955.91     2979.49    139.15 o 
  -2  10  11      864.48      834.98     29.10 o 
  -1  10  11     1357.86     1534.70     86.34 o 
   0  10  11     1344.86     1312.58     82.23 o 
   1  10  11     1317.32     1330.54    140.82 o 
   2  10  11      877.46      986.99     59.19 o 
   3  10  11     2755.04     2680.04    140.00 o 
   4  10  11        9.03       18.05     21.80 o 
   5  10  11      779.88      839.05     19.47 o 
   6  10  11     1507.70     1792.31     53.73 o 
   7  10  11        1.52       23.83     15.11 o 
  -6  11  11       62.93       83.48     26.93 o 
  -5  11  11     1111.04     1186.01     23.93 o 
  -4  11  11     1735.22     1701.81     88.37 o 
  -3  11  11      387.59      422.72     23.10 o 
  -2  11  11     1466.41     1463.60     69.49 o 
  -1  11  11      409.63      398.99     42.14 o 
   0  11  11        1.15       21.38     20.17 o 
   1  11  11      405.09      409.27     28.97 o 
   2  11  11     1329.01     1294.07     68.31 o 
   3  11  11      319.61      398.70     27.38 o 
   4  11  11     1598.50     1731.67     50.69 o 
   5  11  11     1220.57     1365.38     49.26 o 
   6  11  11       39.17       67.19     27.83 o 
  -4  12  11     1304.16     1329.89     31.11 o 
  -3  12  11      655.69      608.42     31.29 o 
  -2  12  11      346.48      334.41     19.38 o 
  -1  12  11     1019.94      975.74     30.51 o 
   0  12  11       90.61       99.36     13.85 o 
   1  12  11      994.63      939.23    115.57 o 
   2  12  11      306.83      308.12     22.98 o 
   3  12  11      612.15      658.65     34.25 o 
   4  12  11     1376.14     1538.53     84.43 o 
  -1  13  11       40.21       11.22     16.83 o 
   0  13  11     1860.86     1738.30     72.23 o 
   1  13  11       32.68       15.77     17.50 o 
   1   0  12       16.85        3.78     19.86 o 
   2   0  12      552.60      552.30     53.52 o 
   3   0  12     1237.75     1326.50     44.24 o 
   4   0  12        0.18       29.24     22.27 o 
   5   0  12      442.62      455.15     34.85 o 
   6   0  12      153.32      273.02     54.80 o 
   7   0  12      281.34      401.60    106.21 o 
   8   0  12       14.34       82.37     60.35 o 
   9   0  12      344.15      413.65     35.61 o 
  10   0  12      313.98      319.10     18.47 o 
  11   0  12       66.65        1.12     29.40 o 
 -11   1  12      281.32      203.83     29.63 o 
 -10   1  12       28.51       33.30     17.94 o 
  -9   1  12      390.36      537.51     79.36 o 
  -8   1  12      504.23      696.04    132.99 o 
  -7   1  12      259.94      450.02    106.07 o 
  -6   1  12       39.12      222.85    100.29 o 
  -5   1  12      209.27      352.26     91.15 o 
  -4   1  12     1434.83     1689.10     79.75 o 
  -3   1  12      320.71      360.39     27.42 o 
  -2   1  12      241.02      217.23     32.37 o 
  -1   1  12      774.95      914.63    110.29 o 
   0   1  12       13.33       10.31     18.72 o 
   2   1  12      233.80      173.89     34.77 o 
   3   1  12      263.38      265.07     28.90 o 
   4   1  12     1332.91     1312.56     65.56 o 
   5   1  12      286.06      318.72     21.75 o 
   6   1  12       44.90       44.16     24.36 o 
   7   1  12      259.67      276.29     25.63 o 
   8   1  12      640.54      684.94     23.42 o 
   9   1  12      285.03      266.56     20.35 o 
  10   1  12       59.87       32.94     16.85 o 
  11   1  12      235.85      169.03     30.98 o 
 -11   2  12      202.45      142.08     26.49 o 
 -10   2  12      673.31      778.17     85.68 o 
  -9   2  12      236.75      469.31    147.37 o 
  -8   2  12      466.41      702.99    175.78 o 
  -7   2  12      341.38     1427.09    447.75 o 
  -6   2  12       93.35     1224.73    403.20 o 
  -5   2  12      250.80     1149.39    355.63 o 
  -4   2  12      274.79      357.15     61.06 o 
  -3   2  12      571.68      611.21     26.91 o 
  -2   2  12      578.31      569.37     30.86 o 
  -1   2  12      170.32      167.03     22.42 o 
   0   2  12      637.69      654.12     33.19 o 
   1   2  12      164.20      161.34     21.16 o 
   3   2  12      536.26      423.02     23.66 o 
   4   2  12      378.34      400.29     36.82 o 
   5   2  12      153.27       92.76     29.93 o 
   6   2  12      153.24       96.24     24.56 o 
   7   2  12      522.17      492.35     23.72 o 
   8   2  12      387.98      390.56     22.19 o 
   9   2  12      376.88      404.65     20.78 o 
  10   2  12      519.38      456.44     18.86 o 
  11   2  12      174.62      153.52     25.59 o 
 -10   3  12      146.67      337.39    131.41 o 
  -9   3  12      614.42      863.76    155.47 o 
  -8   3  12      235.38     1438.56    531.40 o 
  -7   3  12       57.99      825.01    293.64 o 
  -6   3  12      194.15      872.02    241.30 o 
  -5   3  12       69.20      857.11    297.54 o 
  -4   3  12      214.34     1018.66    322.44 o 
  -3   3  12      438.07      380.37     28.62 o 
  -2   3  12      418.87      472.95     29.79 o 
  -1   3  12      352.37      420.14     25.22 o 
   0   3  12     1067.00     1139.01     53.77 o 
   1   3  12      275.92      280.46     35.16 o 
   2   3  12      390.37      435.52     85.68 o 
   3   3  12      557.85      836.68     56.38 o 
   4   3  12      171.98      118.24     18.53 o 
   5   3  12       82.13       67.04     21.40 o 
   6   3  12      303.30      268.35     24.45 o 
   7   3  12       66.64       50.61     20.10 o 
   8   3  12      354.11      341.29     25.60 o 
   9   3  12      461.99      455.43     26.25 o 
  10   3  12      144.96      123.24     15.33 o 
 -10   4  12      284.12      626.55     36.14 o 
  -9   4  12      294.85      627.34    189.19 o 
  -8   4  12       43.47     1120.82    421.15 o 
  -7   4  12      277.67      651.45    214.07 o 
  -6   4  12      687.79     1005.45    142.99 o 
  -5   4  12       19.42      712.91    254.88 o 
  -4   4  12      142.67     1160.86    543.39 o 
  -3   4  12      156.99      194.18     26.55 o 
  -2   4  12      325.32      275.83     23.65 o 
  -1   4  12     1500.66     1609.69     82.90 o 
   0   4  12        7.07       18.78     21.95 o 
   1   4  12     1400.49     1362.15     85.39 o 
   2   4  12      422.92      432.67     24.68 o 
   3   4  12      128.26      102.04     17.92 o 
   4   4  12      227.27      171.73     50.51 o 
   5   4  12       33.95       15.35     17.24 o 
   6   4  12      541.65      554.89     25.25 o 
   7   4  12      383.15      362.63     21.52 o 
   8   4  12       32.40       10.79     15.74 o 
   9   4  12      291.36      325.27     21.00 o 
  10   4  12      193.97      174.96     18.25 o 
  -8   5  12      228.30      957.61    310.55 o 
  -7   5  12      772.38     1111.22    116.20 o 
  -6   5  12      106.63      663.45    255.68 o 
  -5   5  12      876.53     1200.55    199.42 o 
  -4   5  12        3.21      713.27    346.66 o 
  -3   5  12       69.75       60.47     19.65 o 
  -2   5  12      393.42      438.63     21.57 o 
  -1   5  12      217.23      207.52     26.91 o 
   0   5  12      596.13      594.27     34.04 o 
   1   5  12      286.48      324.09     28.81 o 
   2   5  12      273.62      193.20     21.25 o 
   3   5  12      101.86      123.22     18.13 o 
   4   5  12        5.90       11.57     17.57 o 
   5   5  12      681.00      587.29    231.72 o 
   6   5  12      149.48       88.94     19.92 o 
   7   5  12      684.01      778.61     27.71 o 
   8   5  12      240.98      235.32     16.04 o 
   9   5  12       39.62       14.31     14.55 o 
  10   5  12      306.65      316.20     16.32 o 
  -8   6  12      207.87     1107.18    426.40 o 
  -7   6  12       51.60      653.30    208.23 o 
  -6   6  12     1992.04     2392.61    113.92 o 
  -5   6  12       23.01      833.02    369.08 o 
  -4   6  12      806.32     1230.39    241.51 o 
  -3   6  12      123.71      142.20     19.52 o 
  -2   6  12       63.82       85.91     15.67 o 
  -1   6  12       32.79       24.39     23.71 o 
   0   6  12      123.77      124.17     26.25 o 
   1   6  12       13.23       21.24     18.71 o 
   2   6  12      121.86      113.76     19.52 o 
   3   6  12      191.54      242.69     19.75 o 
   4   6  12      623.32      641.06     24.43 o 
   5   6  12       35.12       42.10     17.57 o 
   6   6  12     1723.66     1389.65    224.09 o 
   7   6  12       65.95       56.84     14.89 o 
   8   6  12      225.63      250.95     15.12 o 
   9   6  12      146.46      165.07     18.39 o 
  -7   7  12     1176.89     1635.71    236.62 o 
  -6   7  12       22.41     1143.85    542.03 o 
  -5   7  12     1253.81     1704.11    182.22 o 
  -4   7  12      262.64      257.70     27.18 o 
  -3   7  12      132.41       86.08     16.38 o 
  -2   7  12      300.72      279.71     18.64 o 
  -1   7  12      246.85      243.52     20.78 o 
   0   7  12      191.93      174.83     24.88 o 
   1   7  12      265.59      255.39     22.24 o 
   2   7  12      466.38      461.71     21.57 o 
   3   7  12      113.17      137.18     18.28 o 
   4   7  12      365.60      318.10     26.66 o 
   5   7  12     1093.63     1106.90     44.05 o 
   6   7  12       26.48       32.91     14.11 o 
   7   7  12     1135.63     1023.76    186.43 o 
   8   7  12       20.35       39.99     13.09 o 
  -7   8  12        5.99       35.73     30.63 o 
  -6   8  12      506.53      558.10     33.97 o 
  -5   8  12      184.69      190.25     17.40 o 
  -4   8  12       78.59       87.80     19.75 o 
  -3   8  12      316.70      304.67     16.35 o 
  -2   8  12      329.84      309.73     15.93 o 
  -1   8  12      505.71      539.13     20.38 o 
   0   8  12        1.65        3.59     22.31 o 
   1   8  12      655.23      683.12     39.49 o 
   2   8  12      298.91      278.89     22.45 o 
   3   8  12      457.21      493.73     26.64 o 
   4   8  12       75.91       51.19     22.30 o 
   5   8  12      210.11      182.42     19.89 o 
   6   8  12      497.79      501.59     20.12 o 
   7   8  12        5.38       15.26     10.48 o 
  -6   9  12       89.70       60.69     40.17 o 
  -5   9  12        7.72       15.57     15.67 o 
  -4   9  12      285.63      275.68     14.84 o 
  -3   9  12      430.62      448.10     16.01 o 
  -2   9  12      353.34      344.14     16.19 o 
  -1   9  12      345.08      351.34     18.16 o 
   0   9  12      587.48      633.01     49.04 o 
   1   9  12      244.20      237.50     19.00 o 
   2   9  12      539.47      599.90     48.67 o 
   3   9  12      330.88      315.17     27.78 o 
   4   9  12      296.47      326.17     22.95 o 
   5   9  12        2.01        2.54     16.43 o 
   6   9  12       88.81      110.63     16.00 o 
  -5  10  12      259.35      240.86     18.57 o 
  -4  10  12      234.78      218.79     22.90 o 
  -3  10  12      156.23      174.82     12.35 o 
  -2  10  12      702.31      692.08     33.42 o 
  -1  10  12      153.86      168.20     22.16 o 
   0  10  12      345.92      399.37     14.21 o 
   1  10  12      228.21      270.07     32.67 o 
   2  10  12      536.45      476.41     34.21 o 
   3  10  12      184.49      201.89     19.43 o 
   4  10  12      154.58      128.96     21.50 o 
   5  10  12      274.96      313.92     55.11 o 
  -3  11  12      484.66      514.62     18.07 o 
  -2  11  12      131.10      158.82     39.16 o 
  -1  11  12      439.63      404.88     16.10 o 
   0  11  12       15.74       17.74      9.77 o 
   1  11  12      364.83      365.20     14.13 o 
   2  11  12      118.49      122.28     15.07 o 
   3  11  12      370.64      357.29     22.03 o 
   1   0  13     1902.95     1808.81    256.70 o 
   2   0  13      257.57      273.26     26.40 o 
   3   0  13        1.99        0.00     23.62 o 
   4   0  13      841.94      835.24     73.17 o 
   5   0  13       58.76       69.69     17.14 o 
   6   0  13      249.10      233.77     28.23 o 
   7   0  13      114.29      103.09     22.74 o 
   8   0  13      133.03       64.20     24.24 o 
   9   0  13        0.82        2.65     18.18 o 
  -9   1  13      307.41      310.61     46.60 o 
  -8   1  13      177.73      108.47     24.05 o 
  -7   1  13      358.73      382.67     34.32 o 
  -6   1  13        8.51        8.32     14.92 o 
  -5   1  13      889.64      925.81     32.46 o 
  -4   1  13      270.54      278.35     25.50 o 
  -3   1  13      499.37      566.51     29.97 o 
  -2   1  13      319.95      271.15     26.77 o 
  -1   1  13        0.96        1.41     20.20 o 
   0   1  13     1887.27     1636.09    103.00 o 
   2   1  13      389.04      335.29     43.78 o 
   3   1  13      601.22      593.38     39.98 o 
   4   1  13      201.99      234.83     25.31 o 
   5   1  13     1113.99     1211.49     58.79 o 
   6   1  13       17.80       14.00     15.92 o 
   7   1  13      402.75      408.68     30.00 o 
   8   1  13      214.17      214.52     30.94 o 
   9   1  13      230.53      699.06    254.16 o 
  -9   2  13      216.36      201.30     59.71 o 
  -8   2  13      560.56      561.91     59.32 o 
  -7   2  13      289.46      265.04     29.55 o 
  -6   2  13     1211.53     1304.18     37.54 o 
  -5   2  13      408.40      396.30     25.62 o 
  -4   2  13      845.89      940.41     67.00 o 
  -3   2  13      560.93      632.09     30.35 o 
  -2   2  13        1.82        0.00     20.64 o 
  -1   2  13      332.86      297.63     23.22 o 
   0   2  13      286.43      325.75     35.56 o 
   1   2  13      403.54      388.23     55.57 o 
   2   2  13        2.53        0.00     42.41 o 
   3   2  13      465.27      396.34     28.77 o 
   4   2  13     1057.11     1141.23     66.56 o 
   5   2  13      294.55      328.63     24.15 o 
   6   2  13     1422.76     1611.68     37.84 o 
   7   2  13      352.91      386.01     22.26 o 
   8   2  13      464.03      493.86     26.27 o 
   9   2  13      306.64      281.03     14.63 o 
  -8   3  13      610.39      705.24     49.13 o 
  -7   3  13      860.02      882.94     36.03 o 
  -6   3  13       93.17       58.99     16.64 o 
  -5   3  13      896.79      898.31     23.57 o 
  -4   3  13     1097.22     1284.44     42.91 o 
  -3   3  13       11.59       26.42     22.81 o 
  -2   3  13      641.60      674.96     31.69 o 
  -1   3  13      448.38      491.69     20.95 o 
   0   3  13        1.29        8.44     20.81 o 
   1   3  13      537.66      513.60     47.36 o 
   2   3  13      546.50      454.45     54.23 o 
   3   3  13       13.67       13.52     27.53 o 
   4   3  13      904.97      795.58     47.25 o 
   5   3  13     1056.46     1075.50     22.21 o 
   6   3  13       62.46       50.81     16.39 o 
   7   3  13      861.01      958.58     24.82 o 
   8   3  13      696.88      792.24     17.58 o 
   9   3  13       80.28       49.57     41.74 o 
  -8   4  13       91.31      113.30     20.21 o 
  -7   4  13      153.70      183.16     23.49 o 
  -6   4  13      345.52      355.61     19.74 o 
  -5   4  13      345.81      391.34     21.54 o 
  -4   4  13       11.48        9.75     21.82 o 
  -3   4  13     1196.42     1375.76     62.27 o 
  -2   4  13      626.07      718.59     35.70 o 
  -1   4  13      353.65      340.83     22.82 o 
   0   4  13      726.52      709.99     36.32 o 
   1   4  13      275.44      267.42     22.89 o 
   2   4  13      799.08      895.89     73.37 o 
   3   4  13      998.13      746.38     90.69 o 
   4   4  13       13.03       20.12     20.51 o 
   5   4  13      289.72      284.52     21.94 o 
   6   4  13      377.97      382.82     22.27 o 
   7   4  13      150.10      160.17     26.41 o 
   8   4  13       61.65       59.56     16.66 o 
  -7   5  13        4.69       27.59     27.38 o 
  -6   5  13      164.14      142.63     17.12 o 
  -5   5  13        2.16       20.48     17.81 o 
  -4   5  13      373.93      402.44     29.23 o 
  -3   5  13      685.22      694.71     47.79 o 
  -2   5  13      630.78      662.42     43.15 o 
  -1   5  13      847.69      903.25     42.65 o 
   0   5  13      133.69      140.66     20.81 o 
   1   5  13     1083.36     1222.43     67.52 o 
   2   5  13      480.80      473.74     42.40 o 
   3   5  13      809.33      883.28     64.51 o 
   4   5  13      314.38      242.46     25.61 o 
   5   5  13        2.42        0.00     21.97 o 
   6   5  13      208.22      184.46     17.38 o 
   7   5  13        3.07       12.68     15.42 o 
   8   5  13      295.14      262.21     33.00 o 
  -6   6  13        2.79       12.22     16.16 o 
  -5   6  13      168.12      151.12     20.49 o 
  -4   6  13      280.16      277.15     28.07 o 
  -3   6  13      198.47      202.77     46.80 o 
  -2   6  13     1198.06     1130.58     98.25 o 
  -1   6  13       20.19       19.73     17.95 o 
   0   6  13      354.88      340.17     28.58 o 
   1   6  13       10.89       29.50     18.53 o 
   2   6  13     1427.99     1594.48    122.64 o 
   3   6  13      146.49      136.82     18.49 o 
   4   6  13      303.83      301.47     20.98 o 
   5   6  13      219.35      179.11     15.43 o 
   6   6  13        2.95       20.49     18.10 o 
   7   6  13      302.81      320.18     20.86 o 
  -6   7  13      322.57      358.08     25.59 o 
  -5   7  13        3.61       14.76     16.70 o 
  -4   7  13       79.40       88.60     19.64 o 
  -3   7  13      840.18      799.67     56.73 o 
  -2   7  13      248.14      246.89     21.44 o 
  -1   7  13      391.72      422.40     20.43 o 
   0   7  13      115.62       81.75     18.12 o 
   1   7  13      478.09      493.22     31.28 o 
   2   7  13      298.41      309.43     22.15 o 
   3   7  13      869.33      861.73     66.68 o 
   4   7  13       73.42       68.44     23.69 o 
   5   7  13        2.36        7.95     17.70 o 
   6   7  13      318.27      312.63     30.45 o 
  -5   8  13      338.62      369.77     19.64 o 
  -4   8  13       74.77       85.94     21.05 o 
  -3   8  13      613.47      642.17     50.02 o 
  -2   8  13      640.45      586.96     39.11 o 
  -1   8  13      285.71      225.35     13.64 o 
   0   8  13       64.95       32.54     12.90 o 
   1   8  13      331.25      315.33     20.64 o 
   2   8  13      577.87      633.08     41.07 o 
   3   8  13      688.07      715.78     97.94 o 
   4   8  13       51.70       29.05     18.09 o 
   5   8  13      255.28      254.82     16.64 o 
  -3   9  13      101.69       99.31     20.09 o 
  -2   9  13      395.11      461.92     60.29 o 
  -1   9  13      255.78      275.61     42.37 o 
   0   9  13       18.84       22.65     12.24 o 
   1   9  13      181.04      157.10     23.81 o 
   2   9  13      506.72      499.58     58.95 o 
   3   9  13       60.12       43.39     18.01 o 
   4   9  13      551.82      600.72     30.43 o 
   1   0  14       85.93       50.45     17.20 o 
   2   0  14     1267.70     1395.00     79.60 o 
   3   0  14     2825.71     3455.45    117.31 o 
   4   0  14      133.47      155.84     27.30 o 
   5   0  14     2061.60     2434.50     23.22 o 
   6   0  14        1.32        6.88     18.10 o 
   7   0  14        6.15        0.22     23.11 o 
  -7   1  14      365.42      410.55     43.67 o 
  -6   1  14      882.84     1061.74     57.42 o 
  -5   1  14      323.65      317.13     17.65 o 
  -4   1  14     2662.16     3291.81    108.23 o 
  -3   1  14      378.23      507.27     25.46 o 
  -2   1  14      589.56      672.20     27.46 o 
  -1   1  14     2300.93     2255.94    213.21 o 
   0   1  14      137.94      132.12     20.48 o 
   1   1  14     2341.01     2478.12    906.23 o 
   2   1  14      597.06      549.91     40.51 o 
   3   1  14      362.66      478.54     17.72 o 
   4   1  14     2735.18     3361.01     95.13 o 
   5   1  14      312.15      369.13     22.62 o 
   6   1  14      972.85     1190.55     35.62 o 
   7   1  14      372.39      427.05     33.23 o 
  -7   2  14     1252.38     1544.56     42.49 o 
  -6   2  14      344.22      404.11     28.31 o 
  -5   2  14     1549.34     1867.92     30.84 o 
  -4   2  14     1269.10     1446.98     52.12 o 
  -3   2  14      611.22      740.19     26.74 o 
  -2   2  14      931.52     1139.05     37.73 o 
  -1   2  14      506.73      520.43     42.06 o 
   0   2  14     1343.80     1248.04    170.04 o 
   1   2  14      511.87      409.85     47.55 o 
   2   2  14      936.53      998.59    347.88 o 
   3   2  14      622.14      588.17     35.12 o 
   4   2  14     1180.83     1459.40     45.83 o 
   5   2  14     1656.10     1968.89     38.08 o 
   6   2  14      365.72      421.16     27.19 o 
   7   2  14     1331.32     1422.34     37.55 o 
  -6   3  14     1402.61     1838.10     42.61 o 
  -5   3  14      781.66      911.93     34.08 o 
  -4   3  14      327.63      376.71     19.09 o 
  -3   3  14     1918.91     2306.36     86.07 o 
  -2   3  14      391.31      452.86     31.82 o 
  -1   3  14      436.03      537.22     31.46 o 
   0   3  14     2714.41     3037.19    197.02 o 
   1   3  14      420.00      476.84     46.64 o 
   2   3  14      402.72      397.60     68.36 o 
   3   3  14     1817.27     1258.56     78.09 o 
   4   3  14      342.98      342.56     20.79 o 
   5   3  14      729.72      865.07     25.33 o 
   6   3  14     1501.98     1810.54     32.62 o 
  -6   4  14      248.53      321.23     29.63 o 
  -5   4  14      300.37      401.82     24.85 o 
  -4   4  14     1356.20     1630.00     53.78 o 
  -3   4  14      152.77      197.92     18.95 o 
  -2   4  14     1521.93     1691.23     51.73 o 
  -1   4  14     2524.16     2932.54    121.59 o 
   0   4  14      139.25      178.42     18.23 o 
   1   4  14     2585.04     3025.99    144.18 o 
   2   4  14     1424.06     1592.64    115.84 o 
   3   4  14      159.04      126.11     16.94 o 
   4   4  14     1289.86     1062.02    106.09 o 
   5   4  14      332.69      348.27     20.08 o 
   6   4  14      224.34      270.10     23.56 o 
  -5   5  14      815.29      955.52     38.64 o 
  -4   5  14      130.55      157.90     17.96 o 
  -3   5  14     1010.25     1181.26     27.65 o 
  -2   5  14     1325.56     1523.47     82.30 o 
  -1   5  14      483.54      542.16     33.84 o 
   0   5  14     2301.94     2717.69    151.92 o 
   1   5  14      458.08      585.91     40.61 o 
   2   5  14     1405.36     1713.22     76.86 o 
   3   5  14      947.26     1073.83     46.43 o 
   4   5  14      142.44      125.70     20.52 o 
   5   5  14      774.31      665.78    138.61 o 
  -4   6  14      394.95      447.22     31.21 o 
  -3   6  14     1222.45     1504.07     26.58 o 
  -2   6  14      421.47      503.16     38.96 o 
  -1   6  14     1056.15     1240.02     65.74 o 
   0   6  14       13.83       30.78     20.19 o 
   1   6  14     1145.02     1346.08     74.82 o 
   2   6  14      439.74      478.44     32.06 o 
   3   6  14     1314.82     1526.12     78.04 o 
   4   6  14      359.80      378.91     28.22 o 
  -3   7  14       97.82      136.68     21.77 o 
  -2   7  14     1304.18     1519.62    135.12 o 
  -1   7  14      346.28      436.85     46.02 o 
   0   7  14       24.75       43.60     17.50 o 
   2   7  14     1401.86     1743.39     37.10 o 
   0   0  15        0.81       11.44     30.52 o 
   1   0  15      567.02      539.24     28.32 o 
   2   0  15      256.75      247.46     26.65 o 
   3   0  15       65.33       71.36     28.28 o 
  -3   1  15      752.21      820.69     57.73 o 
  -2   1  15      295.59      378.17     28.91 o 
  -1   1  15        0.23        0.22     16.35 o 
   0   1  15      600.58      662.79     55.03 o 
   1   1  15        0.20        0.22     19.86 o 
   2   1  15      236.75      223.65     16.49 o 
   3   1  15      728.03      803.98     34.37 o 
  -2   2  15        1.00        6.05     14.93 o 
  -1   2  15      314.45      409.27     23.73 o 
   0   2  15      231.01      232.93     16.81 o 
   1   2  15      255.64      304.04     21.02 o 
   2   2  15        1.03        9.60     18.30 o 
  -2   3  15      548.94      648.90     22.39 o 
  -1   3  15      650.95      748.04     28.30 o 
   0   3  15       95.56      139.24     18.72 o 
   1   3  15      628.54      706.16     33.69 o 
                                                 
